# Supplementary material for: An oxygen-sensing mechanism for angiosperm adaptation to altitude
Source: Nature. 2022 Jun 1;606(7914):565–9. doi: 10.1038/s41586-022-04740-y (PMC9200633; doi:10.1038/s41586-022-04740-y)
Supplement: Supplementary file 3 — Lists of accessions for species used, R2 values for Fig. 2c, relationship between altitude of collection of A. thaliana accessions and submergence survival and comparison of ROS content among all A. thaliana genotypes [file 41586_2022_4740_MOESM3_ESM.xlsx]

## Sheet: Supplementary Table 1
	Supplementary Table 1
	Sheet	Description
	Supp Table 1A	List of accessions for A. thaliana, S. habrochaites S. cheesmaniae B. distachyon and C. quinoa used in this project
	Supp Table 1B	R square values for Figure 2c
	Supp Table 1C	Relationship between altitude of A. thaliana accession collection and submergence survival (data taken from Vashisht, D. et al. 2011, Natural variation of submergence tolerance among Arabidopsis thaliana accessions. New Phytologist 190, 299-310)
	Supp Table 1D	Comparison of ROS content among all genotypes measured in Extended Data Figure 5 at two different oxygen levels (15% and 21%). Differences in ROS content were tested by GLM (General Linear Model) with two factors (Genotype and Oxygen) with fixed effects.

## Sheet: Supp Table 1 A
			Arabidopsis thaliana accessions used in this study:															Solanum habrochaites accessions used in this study:							Chenopodium quinoa cultivated accessions used in this study:
									Accessions used in Figures:
									Fig2					Fig3	Extended Data Fig. 6	Extended Data Fig. 8b
			Name	Altitude	pO2 (kPa)	longitude	latitude	Country	a	c	d	g	h	a				Name	Altitude	pO2 (kPa)	longitude	latitude	Country		Name	Altitude	pO2 (kPa)	longitude	latitude	Country	Type:
			Dzi-1	3624	13.5915	72.5775	37.5703	Tajikistan										LA2409	3000	14.7229	-75.8075	-12.2894	Peru		PI 510548	4700	11.8065	-70.2333	-16.45	Peru	Northern Highland
			Neo-3	3500	13.86	72.47	37.36	Tajikistan										LA1691	2900	14.9111	-75.9181	-12.4597	Peru		PI 674266	4267	12.5005	-78.25	-0.216667	Ecuador	Northern Highland
			Sha	3400	13.9893	72.4667	37.35	Tajikistan										LA1928	2660	15.3707	-74.8228	-14.3986	Peru		PI 614904	3870	13.1654	-68	-17	Bolivia	Southern Highland
			Pi-2	2921	14.9111	10.5109	47.0394	Switzerland										LA1353	2650	15.3901	-78.8	-7.36667	Peru		PI 510542	3810	13.2683	-69.7833	-16	Peru	Southern Highland
			Zin	2721	15.2933	7.64444	46.1557	Switzerland										LA1681	2450	15.7822	-75.8333	-12.75	Peru		PI 587173	3254	14.2535	-65.3667	-23.5667	Argentina	Northern Highland
			Sne	2662	15.3668	-3.38063	37.0867	Spain										LA2167	2300	16.0816	-78.5078	-7.16972	Peru		PI 510532	3000	14.7229	-69.3333	-14.4167	Peru	Northern Highland
			Vel-0	2662	15.3668	-3.38179	37.0854	Spain										LA1753	2300	16.0816	-76.4397	-11.8847	Peru		PI 614880	668	19.6462	-73.9167	-42.5	Chile	Lowland
			Mul-0	2649	15.392	-3.30834	37.0031	Spain										LA1223	2200	16.2837	-78.8506	-2.19583	Ecuador		PI 614886	98	21.0322	-71.6667	-35.4333	Chile	Lowland
			Kyr-1	2410	15.86	72.6008	40.0511	Kyrgystan										LA1721	2100	16.4878	-75.4653	-13.4353	Peru		PI 614888	78	21.0822	-73.4	-37.8	Chile	Lowland
			Sus-1	2400	15.8815	73.4	42.1833	Kyrgystan										LA1731	2000	16.6941	-75.575	-13.2019	Peru		PI 634921	55	21.1399	-72.0333	-34.6333	Chile	Lowland
			Zal-1	2312	16.057	76.35	42.8	Kyrgystan										LA2864	1650	17.4324	-79.7833	-4.33333	Ecuador
			Hop-3	2293	16.0956	-3.33226	36.9745	Spain										LA2103	1600	17.54	-79.45	-4.23333	Ecuador
			WestKar-4	2187	16.31	74.16	42.26	Kyrgystan										LA2158	1500	17.7568	-78.8808	-6.47583	Peru
			Bdm-0	2124	16.4386	-3.99145	40.7842	Spain										LA2174	1300	18.197	-78.9667	-5.11667	Peru
			Ait-9	2075	16.5392	-7.81285	31.2366	Morocco										LA2650	800	19.3361	-79.95	-4.63	Peru
			Etna-2	1699	17.3275	14.98	37.69	Sicily										LA2128	750	19.4531	-78.7803	-3.89361	Ecuador
			Vaz-0	1670	17.3895	-2.98883	42.2604	Spain										LA4656	456	20.1528	-80.0903	-1.04889	Ecuador
			Pan-0	1668	17.3938	-0.232371	42.7602	Spain										LA0407	70	21.1023	-79.8836	-2.18056	Ecuador
			Tre-0	1545	17.659	-3.2684	36.995	Spain
			Elh-2	1510	17.735	-7.40644	31.472	Spain										Solanum cheesmaniae accessions used in this study:							Brachypodium distachyon accessions used in this study:
			Cap-1	1460	17.8441	-3.35977	36.9676	Morocco
			Nog-17	1445	17.877	-1.5996	40.4524	Spain										Name	Altitude	pO2 (kPa)	longitude	latitude	Location: Ecuador		Name 1	Name 2	Altitude	pO2 (kPa)	longitude	latitude	Country
			Set-0	1430	17.9099	-7.67361	31.2266	Morocco										LA1139	1500	17.7568	-91.4167	-0.93333	Galapagos Islands		W6 39337	BdTR3H	3196	14.3596	35.203	37.779	Turkey
			Hodja-Obi-Garm	1348	18.091	69.7211	38.7235	Tajikistan										LA1427	1350	18.0861	-91.55	-0.38333	Galapagos Islands		W6 39331	BdTR3B	2385	15.9114	34.071	37.109	Turkey
			Gra-0	1284	18.2325	-5.39491	36.7678	Spain										LA1406	1200	18.4203	-91.55	-0.38333	Galapagos Islands		W6 39441	BdTR13M	1957	16.7834	43.446	37.475	Turkey
			Qar-8a	1160	18.5103	35.84	34.1	The Lebanon										LA0531	8	21.2581	-90.2833	-0.41667	Galapagos Islands		W6 39339	BdTR3J	1849	17.0094	36.282	38.757	Turkey
			Ped-0	1090	18.6686	-3.86961	40.7419	Spain										LA1448	5	21.2656	-90.3	-0.73333	Galapagos Islands		W6 39340	BdTR3K	1709	17.3061	37.391	38.42	Turkey
			Arb-0	1070	18.714	-7.5262	31.4199	Morocco										LA0932	4	21.2682	-91.3661	-0.27278	Galapagos Islands		W6 39338	BdTR3I	1574	17.5962	36.816	39.748	Turkey
			IP-Alb-1	995	18.8851	-3.30993	42.3712	Spain																	W6 39316	BdTR2D	1301	18.1947	31.309	38.43	Turkey
			Kondara	918	19.062	68.49	38.48	Tajikistan																	W6 39344	BdTR3P	1156	18.5193	39.582	37.762	Turkey
			Cdc-3	800	19.3361	-4.54429	41.2147	Spain																	W6 39324	BdTR2M	1142	18.5509	34.095	38.098	Turkey
			Sorbo	648	19.694	68.48	38.35	Tajikistan																	W6 39336	BdTR3G	1086	18.6777	35.16	38.405	Turkey
			IP-All-0	450	20.1673	-7.80435	42.1882	Spain																	W6 39311	BdTR1M	1076	18.7004	30.252	39.087	Turkey
			Bay-0	400	20.2884	11	49	Germany																	W6 39312	BdTR1N	1034	18.796	30.246	38.1	Turkey
			Tsu-0	150	20.9026	136.31	34.43	Japan																	W6 39310	BdTR1K	1007	18.8577	29.678	39.759	Turkey
			Bea-0	140	20.93	-5.26924	36.5199	Spain																	W6 39347	BdTR3T	975	18.931	41.244	37.459	Turkey
			Ler-0	100	21.0272	16	53	Poland																	W6 39323	BdTR2K	872	19.1686	34.072	38.758	Turkey
			Col-0	100	21.0272	0	0	Germany																	W6 39315	BdTR2C	864	19.1871	31.892	39.086	Turkey
			Oy-0	60	21.1273	6.193	60.3855	Norway																	W6 39410	BdTR10G	710	19.5471	41.25	37.437	Turkey
			Bur-0	10	21.253	-6.2	54.1	Ireland																	W6 39309	BdTR1J	513	20.0156	28.585	37.427	Turkey
			Spm-0	1	21.28	2.61939	41.5995	Spain																	W6 39394	BdTR9B	363	20.3783	28.368	39.738	Turkey
			Nok-1	0	21.2783	4	52	Netherlands

## Sheet: Supp Table 1B
	Linear regression values for. Fig. 2c
	Environmental oxygen level	27%	21%	15%	10%	5%
	R square value	0.7504	0.9449	0.6865	0.6206	0.4975

## Sheet: Supp Table 1C
		Relationship between altitude of accession collection and submergence survival
		Survival data taken from: Vashisht, D. et al. 2011, Natural variation of submergence tolerance among Arabidopsis thaliana accessions. New Phyt. 190, 299-310, doi:10.1111/j.1469-8137.2010.03552.x (2011).
		Accession	Altitude	LT50 dark + submerged	LT50 dark control
		Cvi-0	1200	4.03	6.57
		Tanz-1	2635	4.55	4.55
		Bay-0	400	5.42	9.43
		Ler-1	0	5.76	8.4
		Pu2-7	500	5.95	10.79
		Ita-0	2000	6.07	7.88
		Mt-0	100	6.14	9.87
		Ra-0	400	6.19	7.88
		Wei-0	628	6.35	8.86
		Zdr-1	152	6.5	8.4
		Ts-1	1	6.53	9.18
		Shahdra	3400	6.64	8.4
		Edi-0	100	6.84	9.48
		Ull-23	30	6.91	10.69
		LL-0	350	6.95	8.4
		Kz-9	640	6.97	7.67
		RmX-A180	190	7.06	6.78
		Ct-1	100	7.14	9.47
		Lz-0	400	7.15	9.47
		Sorbo	648	7.33	11.38
		Got-22	100	7.37	9.47
		Oy-0	60	7.38	9.18
		Est-1	100	7.46	9.66
		Bur-0	10	7.48	9.48
		Pro-0	318	7.52	8.4
		Can-0	1260	7.53	9.66
		Fei-0	185	7.56	9.25
		Ms-0	100	7.57	8.86
		RRS-10	220	7.59	11.07
		Bor-4	55	7.59	9.66
		Yo-0	1400	7.63	9.76
		Zdr-6	500	7.64	8.4
		Knox-10	217	7.68	9.43
		Ag-0	100	7.69	8.46
		Knox-18	220	7.7	9.43
		Ga-0	100	7.72	8.86
		NFA-10	70	7.73	9.48
		Omo2-1	0	7.77	10.59
		Fab-4	23	7.77	10.25
		Tsu-1	1	7.8	9.87
		Uod-7	400	7.86	8.89
		Nok-3	0	7.9	10.25
		Pna-10	220	7.94	11.83
		Gy-0	100	8.04	12.13
		Hr-10	70	8.04	11.31
		Tamm-27	30	8.05	10.82
		Bor-1	520	8.13	10.44
		CIBC-17	70	8.18	8.4
		Bil-7	210	8.19	8.4
		Lp2-2	570	8.22	10.78
		Ws-0	100	8.25	6.57
		CS22491	200	8.26	15.71
		Col-0	100	8.32	11.21
		Hr-5	30	8.35	10.25
		CIBC-5	70	8.37	9.43
		Se-0	0	8.44	12.89
		Mrk-0	200	8.45	10.57
		Sq-8	80	8.47	11.43
		Br-0	200	8.47	11.49
		Wt-5	1	8.54	12.34
		Eden-1	60	8.58	8.4
		Ren-1	45	8.69	9.17
		Van-0	1	8.7	12.3
		Sq-1	80	8.74	15.11
		Ts-5	1	8.75	12.26
		Ren-11	45	8.76	14.14
		An-1	1	8.87	13.93
		Spr1-2	740	8.87	9.66
		Omo2-3	0	8.91	12.45
		Kas-1	1580	8.94	9.66
		Gu-0	100	9.06	12.57
		Tamm-2	30	9.12	10.17
		Mz-0	400	9.16	11.93
		Nd-1	200	9.23	11.31
		Ei-2	400	9.34	11.31
		Kondara	918	9.54	11.74
		Got-7	100	9.62	10.86
		Mr-0	1000	9.76	8.4
		Lov-1	50	9.8	10.25
		RMX-A02	190	9.83	11.07
		Spr1-6	5	9.93	10.06
		NFA-8	70	10.07	13.31
		Ws-2	100	10.38	10.06
		Kin-0	0	10.51	11.01
		Lp2-6	570	10.73	8.4
		C24	120	11.2	8.7

## Sheet: Supp Table 1D
	Comparison of ROS content among all genotypes measured in Extended Data Figure 5 at two different oxygen levels (15% and 21%).
	Differences in ROS content were tested by GLM (General Linear Model) with two factors (Genotype and Oxygen) with fixed effects (two-sided tests).
		SS	Degree of freedom	MS	F	P	% of Explained Variance
	Interceptar	124076	1	124076	4002.17	<0.001
	Genotype	20540.8	8	2567.6	82.82	<0.001	22
	Oxygen	7913.7	1	7913.7	255.262	<0.001	25.9
	Genotype*Oxygen	9991.6	8	1248.9	40.286	<0.001	39.6
	Error	6262.4	202	31
