# Supplementary material for: An oxygen-sensing mechanism for angiosperm adaptation to altitude
Source: Nature. 2022 Jun 1;606(7914):565–9. doi: 10.1038/s41586-022-04740-y (PMC9200633; doi:10.1038/s41586-022-04740-y)
Supplement: Supplementary file 4 — List of oligonucleotide primers used in this study. [file 41586_2022_4740_MOESM4_ESM.xlsx]

## Sheet: Supplementary Table 2
		Supplementary Table 2: List of oligonucleotide primers used in this study
		Primers for quantitative RT-PCR:
		Species	Gene ID	Forward (5' - 3')	Reverse (5' - 3')
		Primers for control genes
		A. thaliana	EF1a (AT5G60390)	TCCAGCTAAGGGTGCC	GGTGGGTACTCGGAGA
		S. habrochaites	EF1a Solyc06G005060	GGAACTTGAGAAGGAGCCTAAG	CAACACCAACAGCAACAGTCT
		Papaver somniferum	ACTIN PSOM:113309355	TCTCAACCCAAAGGCTAATCG	CCCCAGAATCCAAGACAATAC
		Primers for tested genes
			FLU orthologues
		A. thaliana	AT3G14110.1	ACTTGCCCAGAGTCTCAAAG	AGATCTCCCAGCTCGGTATA
		S. habrochaites	Solyc06g008160.3	TAGGAACTCTGCAGCGACAA	GGGCATGTTGAAGAGCATGT
			Solyc09g072880.3	TTCTTGTTGCCCTTGTTGGG	ATTGGCTTGCCTTCTAAGCG
		Papaver somniferum	PSOM:113326110	AGGAAAGGCGTACGAGTCAT	TGGCGTCCTTGTATTTCCCT
		S. habrochaites	PGB1 Solyc07g008240.2.1	CAGACAAGGATGCTGCTGAT	TCCTTGGGTCACGTATTTCA
			PDC1 Solyc10g076510.1.1	AGGCTTTGAATATGGCTGCT	ACCGTCCACCTTTAAAGGAG
			ADH1 Solyc04g064710.2.1	TGAAGGATCAAAGGTGGTGA	CGCATTTCTCTTGCCTCATA
		A. thaliana	ADH1 (AT1G77120)	TTGAATGTGTCCACGATGGC	AGCTCCAGCTCCTTGTTCAT
			PDC1 (AT4G33070)	CTCTAGGATACGCACAGGCA	TTGGAAACTCCCATCACCGA
			SUS4 (AT3G43190)	ACAAGGCAGCTGAGAGTCTT	AAAGCCGTAGACACCAGTCA
			PGB1 (AT2G16060)	GGGAAAGTTACGGTGAGGGA	ATCTCCGGTGACCACATCTC
			PRT6 (AT5G02310)	TGGTCATTGAGAGGCTTG	TGGTAGGACTCACAGCAGAC
			ATE1 (AT1G13690)	AGCCTATCGTCCATCTGAGC	GCTGGTTCCACGAGAGTTTC
			PCO1 (AT5G15120)	GGTTTAACTCCGACCATGCC	AACACCAGAAGGTGGCAAAC
			PCO2 (AT5G39890)	TTCGCTGATGGCAAATCTGG	GATCGTCCGGTCACTGTAGA
			PCO3 (AT1G18490)	TACATGGCGTCGAGGAATCA	GAGAAGGAGCTTTGCCAGTG
			PCO4 (AT2G42670)	TGGCTAGAGCCTCAACTGAC	ACAGTGAATGTTGCCACCAC
			PCO5 (AT3G58670)	GTTGGTCTCGAACAGGAAGC	TTAGCACTGTCATGCCTGGA
			CHLM (AT4G25080)	CCCAGGGGCCATCAAAAGC	CCCAACGCTCTTTCCACATC
			PORa (At5G54190)	TCTGCAGGGATGCCTAAGGA	GCCTCACGCTGTCCAAAGA
			PORb (AT4G27440)	CTCATCATCGTCGGATCCATT	TCGCCTTCGGTGGTACATTAC
			HEMA1 (AT1G58290)	GATCCTTGCACAGGTGAAACAA	CGCTGATATTCCTCCCAAAGC
			CHL27 (AT3G456940)	AATTGCAAGGACCTCTCCGA	CTTGTTCAAGAACCCGGCAT
		Primers for ChIP:
		Species	Gene region	Forward (5' - 3')	Reverse (5' - 3')
		Arabidopsis	FLU (AT3G14110)
			-313 to -212	TCAAGTTGAGCTCGATTAGGGT	CGTCGCTGTCTTTGTCTCAG
			-264 to -91	TTTTAAAATCCTCCGCTCCA	CAAGACTGCCCCTGTTTTTC
			-49 to +84	AGCTTCCCAAAGCGTTTGTT	AGAGAAGGAGGAGCAACACC
			+649 to +831	TCCCTTCAGATGGCTACACC	TGTTGTCAAAACCCCAATGA
			CHLM (AT4G25080)
			-5 to +186	CGATAATGCCGTTTGCTCCT	TACGGATCCTCCACCGAGTA
			+122 to +218	ATCCGTCACCGACCTAGC	TCCGTTAAGGAAACCATCGC
			+696 to +802	TCTGAATCTTTGTGCTTGTCTTGA	CTTCCCAGTTAGGCTCTCCA
			ADH1 (AT1G77120)
			-221 to +22	GCAAAACCAAATACGCCCC	TAATCTGTCCGGTGGTAGAC
			SUS4 (AT3G43190)
			-1483 to -1293	ACCAAGTTGTCGAAGAGAAGA	TTGCTACGGAAAGTCACTGG
			PDC1 (AT4G33070)
			-9 to +165	CCCATTTCCATGGACACCAA	GAGACGACGAGCTAAGTGAC
			PORa (At5G54190)
			-52 to +65	TCACGCAAGCACAGACATTT	CTTTGCGGACAGAGAAAGCA
			+336 to +477	GAGGGAACAGAGCTTGAGGA	GAAGAAGCTCCCGTGACAAC
			+387 to +501	CGCGACTTCAACTCCATCAG	ATGCCTTTGCCGTTGCTAAA
			+480 to +570	GCTAGGTTTAGCAACGGCAA	GCTCTCTCAGCCTTGAGGAA
			+550 to +635	TTCCTCAAGGCTGAGAGAGC	CCAAAGACGCCAAGTCCAAA
			PORb (AT4G27440)
			-150:48	ATCTTCGGTGACCTCTGTGG	GCGAACAGAGAAAGCAGAGG
			571:674	AGAGACGCCTCTCGATGTTT	CGTCGCAACACTAAGCTCAA
			692:874	CTTCTCGCAAGGTTGTTGCT	CCCGCCAATGTATTCGTGTT
			964:1070	AGATTTCGACGGTGCAAAGG	AAGCGAAGCGAAAGTGACTC
			1081:1127	ACTTTCGCTTCGCTTTACCC	GAGAGGAATGTGCTCTCGGA
			HEMA1 (AT1G58290)
			-276 : -76	TCCACCCGCCAATCAAATTC	GAGACAGAGAGGGATTGGGT
			-10 : 141	TTGGGTTTCAATGGCGGTTT	CTTCGGAAGAACACGAACCC
			CHL27 (AT3G456940)
			-77:68	TCACCACACAGCCTCATCTT	CTCGGGTTTGAGAGCTTTGG
			73:207	GCTCTCAAACCCGAGCAAAT	CCTCGGAGTAAGAAGCGACT
			Control genes
			Positive controls:
			PCO1 (AT5G15120)	CACAGCCCATAGGAAACA	CAAAAGTGTGAATCTGGG
			CRU1 (AT5G44120)	GCCTATCTCAAAAGCTGATGTGT	CATTTCAATTTGCATGGCTTA
			Negative controls:
			ACT2 (AT3G18780)	CGTTTCGCTTTCCTTAGTGTTAGCT	AGCGAACGGATCTAGAGACTCACCTTG
			EIF4A1 (At3g13920)	TGTTTTGCTTCGTTTCAAGGA	GCATTTTCCCGATTACAAC
