# Supplementary material for: An oxygen-sensing mechanism for angiosperm adaptation to altitude
Source: Nature. 2022 Jun 1;606(7914):565–9. doi: 10.1038/s41586-022-04740-y (PMC9200633; doi:10.1038/s41586-022-04740-y)
Supplement: Supplementary file 5 — Source Data Fig. 1 [file 41586_2022_4740_MOESM5_ESM.xlsx]

## Sheet: Fig 1b
	oxygen (%)	Solanum lycopersicum			Papaver somniferum			Brachypodium distachyon			Arabidopsis thaliana			A. thaliana flu
	27	0.0524571	0.0522794	0.0469897	0.0813092	0.0995933	0.137083	0.131867	0.118158	0.132423	0.0688186	0.0753285	0.0650014	1.80222	1.71162	1.91538
	21	0.0355885	0.0350145	0.0329261	0.0795423	0.0796076	0.0722679	0.110411	0.100261	0.110624	0.0597832	0.040093	0.0458219	1.69015	1.79161	1.71566
	15	0.0266025	0.0264534	0.0244625	0.0648091	0.0619223	0.0600409	0.079452	0.0878766	0.0752566	0.039523	0.038696	0.0382064	1.54553	1.63804	1.78789
	10	0.014863	0.0121658	0.015235	0.0446567	0.0570643	0.0332583	0.0554624	0.0569844	0.0579972	0.024488	0.023716	0.0219244	1.73274	1.66624	1.76584
	5	0.0118934	0.0132912	0.0135979	0.0418082	0.030771	0.0296132	0.0457134	0.045967	0.047138	0.0167904	0.0160132	0.0149232	1.88702	1.83154	1.78803

## Sheet: Fig 1c
oxygen (%)	Col-0			erfVII
27	0.0757385	0.0920234	0.0698234	0.0579317	0.0621062	0.0629389
21	0.035585	0.0332484	0.0336591	0.0632726	0.0541996	0.0615307
15	0.0257154	0.0312644	0.028898	0.0538513	0.0529534	0.0549536
10	0.0113042	0.017845	0.0155614	0.0430797	0.0675705	0.0642019
5	0.00738679	0.0077802	0.00746611	0.0494898	0.0490116	0.0442654

## Sheet: Fig 1d
	Col-0			prt6-1			erfVII			prt6-1 erfVII			Sha			proRAP2.12:MA-RAP2.12:GUS			proRAP2.2:MA-RAP2.2:GUS			proRAP2.3:MA-RAP2.3:GUS			proHRE1:MA-HRE1:GUS			proHRE2:MA-HRE2:GUS
Fluorescence at 636nm	0.024746	0.041216	0.026097	0.015405	0.010161	0.009536	0.059245	0.056442	0.058488	0.053064	0.050446	0.050644	0.144271	0.150217	0.14196	0.010364	0.016658	0.011984	0.007212	0.008326	0.01168	0.008605	0.010996	0.008254	0.014354	0.012096	0.008175	0.017637	0.024269	0.011593

## Sheet: Fig 1e
Oxygen (%)	Col-0 FLU			erfVII FLU
21	1	1.01349	0.731917	1	0.901168	0.820109
27	0.70066	0.473403	0.746375	0.935922	0.887744	0.755391
15	2.82702	2.21101	2.12673	1.1118	1.06474	0.837036
10	3.4202	2.94665	4.17478	0.996584	0.777051	1.07264
5	6.03974	6.01136	4.85311	1.35984	1.06125	1.1446

## Sheet: Fig 1f
Oxygen (%)	Solyc06g008160.3		PSOM:113326110
21	1	0.0696177	1	0.142769
15	1.86292	0.579764	1.28623	0.316141
10	3.46882	0.420724	2.22268	0.318375
5	6.39451	0.628082	4.49018	1.02586
27	0.505341	0.132054	0.722397	0.103595

## Sheet: Fig 1g
	HRE2 No Ab			HRE2 anti HA			RAP2.3 NO Ab			RAP2.3 Anti HA
ACT2	1	1	1	1.21693	1.14104	0.757967	1	1	1	1.19025	1.22846	0.848987
PCO1	1	1	1	9.95213	6.4172	6.90762	1	1	1	1.1607	1.23484	1.54896
CRU1	1	1	1	1.08622	1.55198	1.18386	1	1	1	4.3346	5.41359	5.79492
-313:-212	1	1	1	1.04795	0.618581	1.04359	1	1	1	0.721582	1.18012	0.876866
-264:-91	1	1	1	0.581163	0.856132	1.23309	1	1	1	0.85682	0.669373	0.91088
-49:+84	1	1	1	8.93296	12.1498	9.42306	1	1	1	7.80963	10.4203	9.87129
+649:+831	1	1	1	0.820947	0.710084	0.930243	1	1	1	0.660135	0.809129	0.657773
