# Supplementary material for: An oxygen-sensing mechanism for angiosperm adaptation to altitude
Source: Nature. 2022 Jun 1;606(7914):565–9. doi: 10.1038/s41586-022-04740-y (PMC9200633; doi:10.1038/s41586-022-04740-y)
Supplement: Supplementary file 6 — Source Data Fig. 2 [file 41586_2022_4740_MOESM6_ESM.xlsx]

## Sheet: Fig 2a
Accession	altitude (masl)	Fluorescence at 636nm		Asian		European		IP		Relict		pKa
		Mean	SD	Mean	SD	Mean	SD	Mean	SD	Mean	SD
Dzi-1	3624	0.160766	0.0329351	0.160766	0.0329351							13.5915
Neo-3	3470	0.130052	0.0158835	0.130052	0.0158835							13.86
Sha	3400	0.176301	0.0197539	0.176301	0.0197539							13.9893
Pi-2	2900	0.157155	0.0322571			0.157155	0.0322571					14.9111
Zin (alps)	2700	0.114338	0.0192803			0.114338	0.0192803					15.29
Sne	2662	0.141656	0.0120277							0.141656	0.0120277	15.3668
Vel-0	2662	0.11077	0.0231827					0.11077	0.0231827			15.3668
Mul-0	2649	0.113802	0.00755765					0.113802	0.00755765			15.392
Kyr	2410	0.100666	0.00843953	0.100666	0.00843953							15.86
Sus-1	2400	0.104476	0.0150527	0.104476	0.0150527							15.8815
Za1-1	2312	0.134092	0.0084082	0.134092	0.0084082
Hop-3	2293	0.101408	0.009455					0.101408	0.009455			16.0956
WestKar	2187	0.0966024	0.0105498	0.0966024	0.0105498							16.31
Bdm-0	2124	0.119196	0.0111653					0.119196	0.0111653			16.4386
Ait-9	2075	0.126807	0.00186524					0.126807	0.00186524			16.5392
Etna-2	1699	0.0958588	0.00032262							0.0958588	0.00032262	17.3275
Vaz-0	1670	0.0871467	0.0236943					0.0871467	0.0236943			17.3895
Pan-0	1668	0.0659826	0.0131318					0.0659826	0.0131318			17.3938
Tre-0	1545	0.0930825	0.00471992					0.0930825	0.00471992			17.659
Elh-2	1510	0.0859492	0.0121143					0.0859492	0.0121143			17.735
Cap-1	1460	0.0753224	0.00986376					0.0753224	0.00986376			17.8441
Nog-17	1445	0.0845627	0.0138245					0.0845627	0.0138245			17.877
Set-0	1430	0.0673884	0.0037198					0.0673884	0.0037198			17.9099
Hodja-Obi-Garm	1348	0.0556719	0.00645817	0.0556719	0.00645817							18.091
Gra-0	1284	0.102307	0.0148702					0.102307	0.0148702			18.2325
Qar-8a	1160	0.061544	0.00301884							0.061544	0.00301884	18.5103
Ped-0	1090	0.0928124	0.0211413					0.0928124	0.0211413			18.6686
Arb-0	1070	0.0738458	0.00942051					0.0738458	0.00942051			18.714
IP-Alb-1	995	0.0796831	0.00726266					0.0796831	0.00726266			18.8851
Kondara	918	0.0435471	0.00190282	0.0435471	0.00190282							19.062
Cdc-3	800	0.0448734	0.0116135					0.0448734	0.0116135			19.3361
Sorbo	648	0.0651334	0.017534	0.0651334	0.017534							19.694
IP-All-0	450	0.046351	0.00188455					0.046351	0.00188455			20.1673
Bay-0	400	0.0526755	0.00560122			0.0526755	0.00560122					20.2884
Tsu-0	150	0.0376728	0.0187241			0.0376728	0.0187241					20.9026
Bea-0	140	0.0226567	0.00154748					0.0226567	0.00154748
Ler-0	100	0.0401311	0.0089923			0.0401311	0.0089923					21.0272
Col-0	100	0.0224489	0.00725482			0.0224489	0.00725482					21.0272
Oy-0	60	0.037989	0.0118074			0.037989	0.0118074					21.1273
Bur-0	10	0.0549654	0.0162052			0.0549654	0.0162052					21.253
Spm-0	1	0.0446358	0.00233465					0.0446358	0.00233465			21.276
Nok-1	0	0.0376018	0.00157956			0.0376018	0.00157956					21.2782

## Sheet: Fig 2b
Accession	altitude (masl)	21% O2			15% O2
LA2409	3000	0.115523	0.162186	0.134773	0.017341	0.027789	0.037968
LA1691	2900	0.100353	0.135714	0.099128	0.031705	0.064609	0.051489
LA1928	2660	0.132896	0.103621	0.143551	0.032253	0.037435	0.056509
LA1353	2650	0.074604	0.130029	0.11666	0.037545	0.030116	0.036804
LA1681	2450	0.084568	0.120754	0.127607	0.052919	0.033026	0.041084
LA2167	2300	0.11484	0.102355	0.126324	0.049493	0.043746	0.060078
LA1753	2300	0.119905	0.084691	0.108814	0.05727	0.062613	0.029167
LA1223	2200	0.082732	0.11023	0.083152	0.049632	0.030428	0.035326
LA1721	2100	0.110842	0.100944	0.148343
LA1731	2000	0.071569	0.098805	0.108555	0.02081	0.034795	0.03259
LA2864	1650	0.066566	0.04502	0.065674	0.035638	0.037273	0.031213
LA2103	1600	0.017597	0.064788	0.043017	0.042112	0.037707	0.022379
LA2158	1500	0.071314	0.04518	0.051897	0.014108	0.018484	0.021933
LA2174	1300	0.062359	0.051308	0.063089	0.031036	0.047402	0.059184
LA2650	800	0.015032	0.015736	0.007381	0.023494	0.012165	0.031372
LA2128	750	0.021405	0.034521	0.025475	0.007859	0.015114	0.025473
LA4656	456	0.02031	0.020942	0.039156	0.053676	0.033505	0.038269
LA0407	70	0.040243	0.038045	0.028364

## Sheet: Fig 2c
Accession	Altitude (masl)	21% O2			15% O2			10% O2			5% O2			27% O2
Col-0	100	0.035585	0.033248	0.033659	0.025715	0.031264	0.028898	0.011304	0.017845	0.015561	0.007387	0.00778	0.007466	0.075739	0.092023	0.069823
Oy-0	100	0.037342	0.03841	0.033174	0.023501	0.0233	0.032603	0.021722	0.013887	0.016928	0.010853	0.009072	0.006358	0.063177	0.064541	0.07211
Bay-0	400	0.038032	0.033828	0.033357	0.032644	0.035301	0.025696	0.015978	0.015312	0.018501	0.0061	0.016505	0.015673	0.070716	0.072847	0.084481
Qar-8a	1160	0.050566	0.062381	0.048989	0.031547	0.025146	0.030558	0.020583	0.025206	0.02118	0.013625	0.014225	0.015967	0.113964	0.125401	0.154694
Cap-1	1460	0.061277	0.057917	0.066049	0.030321	0.026727	0.02444	0.020569	0.041138	0.020974	0.0058	0.007048	0.007276	0.08731	0.054417	0.061426
Etna-2a	1699	0.081588	0.099477	0.08655	0.058888	0.050208	0.049697	0.032973	0.02964	0.038116	0.010432	0.008351	0.010125	0.117788	0.113508	0.137047
Sne	2662	0.122557	0.118537	0.121873	0.055251	0.046157	0.046825	0.0223	0.024574	0.02213	0.01325	0.01614	0.013567	0.151767	0.187683	0.156093
Sha	3400	0.135385	0.159875	0.15559	0.100574	0.103341	0.076872	0.046582	0.05175	0.050305	0.024996	0.030128	0.032119	0.309541	0.267891	0.276076

## Sheet: Fig 2d
Accession	Altitude (masl)	FLU 21% O2		FLU 27% O2		FLU 15% O2		FLU 10% O2		FLU 5% O2
		Mean	SD	Mean	SD	Mean	SD	Mean	SD	Mean	SD
Sha	3400	0.205079	0.0119771	0.125034	0.0174064	4.68174	0.580902	8.98322	2.06229	19.8402	0.986403
Sne	2662	0.506564	0.0675321	0.612398	0.0893161	2.97573	0.304329	4.51082	0.744355	5.23393	0.740035
Etna-2a	1699	0.892732	0.251532	0.311197	0.042123	1.74165	0.110399	3.40714	0.470834	10.2928	3.09583
Cap-1	1460	0.691412	0.0284786	0.227097	0.0480059	1.26895	0.278755	2.09787	0.268419	15.9033	4.00347
Qar-8a	1160	0.600268	0.147339	0.326485	0.0484921	3.30755	0.462366	2.98504	0.348584	3.56934	0.664115
Bay-0	400	0.770951	0.123045	0.589573	0.0798211	1.27116	0.163138	1.4645	0.194535	2.54444	0.469943
Col-0	100	1	0.0746149	0.286445	0.00514637	1.95065	0.449077	3.41056	0.8638	3.77225	1.59289
Oy-0	100	1.07696	0.185296	0.447458	0.0966307	1.56551	0.300495	2.04384	0.277171	4.15022	0.316722

## Sheet: Fig 2e
Accession	Altitude (masl)	FLU1		FLU2 relative to FLU1
		Mean	SD	Mean	SD
LA0407 21%	70	1	0.0955731	0.612318	0.0501403
LA4656 21%	456	1.0579	0.132631	0.0549595	0.0522388
LA2128 21%	750	0.618017	0.132285	0.433356	0.0442869
LA2103 21%	1600	0.347538	0.0273548	0.080395	0.00444725
LA1559 21%	2200	0.648504	0.0744112	0.43436	0.0650161
LA1223 21%	2200	0.00159845	0.00028683	0.132339	0.0173978
LA1353 21%	2650	0.184836	0.01536	0.022064	0.00295694
LA1928 21%	2660	0.303182	0.0288213	0.0638528	0.0124327
LA2409 21%	3000	0.155765	0.0234208	0.0517052	0.00375247

## Sheet: Fig 2f
Accession	Altitude (masl)	Fluorescence at 636nm
PI 634921	55	0.097751	0.099156	0.129562
PI 614888	78	0.050126	0.041263	0.053582
PI 614886	98	0.092779	0.109411	0.110026
PI 614880	668	0.091835	0.089946	0.0853
PI 510532	3000	0.065595	0.085369	0.081564
PI 587173	3254	0.07525	0.056525	0.063473
PI 510542	3810	0.128836	0.117395	0.108237
PI 614904	3876	0.059468	0.054576	0.057348
PI 674266	4267	0.069833	0.063065	0.054236
PI 510548	4700	0.062957	0.052084	0.057521

## Sheet: Fig 2g
Accession	masl	pO2 15.7 kPa			pO2 21.2 kPa			O2 15%
Sha	3400	0.081307	0.100287	0.076908	0.174409	0.183187	0.177007	0.055442	0.054691	0.055081
Sne	2662	0.057535	0.038295	0.043152	0.117824	0.13441	0.118286	0.037188	0.04665	0.049679
Etna-2a	1699	0.03021	0.033092	0.042064	0.09613	0.103737	0.0826	0.036367	0.038792	0.041393
Cap-1	1460	0.0269	0.022047	0.023346	0.081087	0.067056	0.072852	0.02607	0.024928	0.027686
Qar-8a	1160	0.026587	0.018852	0.030632	0.05514	0.068284	0.05905	0.02645	0.023572	0.026308
Bay-0	400	0.027111	0.02379	0.024018	0.05254	0.045479	0.050508	0.025926	0.020764	0.02672
Col-0	100	0.019508	0.019935	0.016812	0.026272	0.022952	0.025988	0.015612	0.015284	0.009611
Oy-0	60	0.025012	0.021131	0.018001	0.025727	0.034972	0.036605	0.015693	0.011997	0.015178

## Sheet: Fig 2h
Accession	Altitude (masl)	FLU ESPE		FLU SB
		Mean	SD	Mean	SD
Col-0	100	1	0.136932	1	0.221907
Etna-2a	1699	1.64739	0.711551	0.4954	0.0862383
Qar-8a	1160	1.50718	0.399526	0.723635	0.21296
Vaz-0	1670	1.62426	0.539584	0.362851	0.0272539
Sha	3400	1.3744	0.512933	0.166255	0.0959901
