# Supplementary material for: An oxygen-sensing mechanism for angiosperm adaptation to altitude
Source: Nature. 2022 Jun 1;606(7914):565–9. doi: 10.1038/s41586-022-04740-y (PMC9200633; doi:10.1038/s41586-022-04740-y)
Supplement: Supplementary file 7 — Source Data Fig. 3 [file 41586_2022_4740_MOESM7_ESM.xlsx]

## Sheet: Fig 3a (1)
Accession	Altitude (masl)	ADH1 21% O2		ADH1 15% O2
		Mean	SD	Mean	SD
LA0407	70	1	0.078078	1.00511	0.200046
LA4656	456	0.735723	0.212061	0.609671	0.222018
LA2128	750	0.582731	0.097952	0.855221	0.151896
LA2103	1600	0.132264	0.0581484	3.27555	0.563272
LA1559	2200	0.553531	0.126792	1.68995	0.07004
LA1223	2200	1.19713	0.124154	3.41121	0.944241
LA1353	2650	0.264829	0.0782969	2.42618	0.306551
LA1928	2660	0.213567	0.0396566	3.03186	0.65789
LA2409	3000	0.0574245	0.0125481	2.99342	0.758462

## Sheet: Fig 3a (2)
Accession	Altitude (masl)	21%		15%
		Mean	SD	Mean	SD
Col-0	100	1	0.104708	2.96121	0.170749
Oy-0	100	1.2869	0.198028	1.98486	0.37762
Bay	400	0.646913	0.15326	1.03128	0.187052
Cap-1	1460	0.912828	0.172104	2.26116	0.502264
Sne	2662	0.598673	0.05627	4.43393	0.583286
Sha	3400	0.795755	0.078034	37.8922	4.95836

## Sheet: Fig 3b
Wavelength (nm)	prt6-1			Col-0			prt6-5			35S:PCO2 prt6-5			35S:PCO2
550	0.00392	0.00274	0.002456	0.003965	0.003885	0.003762	0.00432	0.003796	0.004156	0.00296	0.002999	0.003166	0.006499	0.006462	0.007349
552	0.003495	0.002664	0.002296	0.003928	0.003559	0.003979	0.003824	0.003672	0.00403	0.002909	0.002887	0.003067	0.006025	0.006333	0.006648
554	0.003362	0.002483	0.002198	0.003835	0.003341	0.003776	0.00408	0.003192	0.003918	0.002831	0.002826	0.002941	0.005623	0.006142	0.006441
556	0.003353	0.002495	0.002221	0.003667	0.003492	0.003342	0.003826	0.003492	0.003821	0.002639	0.002711	0.002888	0.00596	0.005836	0.005681
558	0.003426	0.002449	0.002107	0.003644	0.003233	0.003624	0.003736	0.003313	0.003505	0.002531	0.002581	0.00273	0.005486	0.005327	0.006024
560	0.003195	0.002121	0.001967	0.003595	0.003168	0.00318	0.003856	0.003046	0.003443	0.00235	0.002565	0.002497	0.005378	0.00555	0.006037
562	0.002936	0.002114	0.002107	0.003208	0.003163	0.003591	0.003491	0.00303	0.003147	0.002428	0.002475	0.002641	0.005364	0.005142	0.006206
564	0.002862	0.002111	0.001995	0.003229	0.003414	0.003237	0.00356	0.00294	0.003087	0.002363	0.002287	0.002654	0.005012	0.005072	0.005749
566	0.003008	0.002003	0.001812	0.002844	0.003165	0.003266	0.003462	0.002971	0.003341	0.002202	0.002348	0.002772	0.00498	0.005198	0.005474
568	0.002853	0.001916	0.001803	0.002878	0.002661	0.002801	0.003258	0.003018	0.003312	0.002293	0.002284	0.002338	0.004855	0.004948	0.00481
570	0.002729	0.001799	0.001839	0.002848	0.002693	0.002673	0.002983	0.002601	0.003218	0.001998	0.002168	0.002117	0.00476	0.004476	0.005026
572	0.002548	0.00175	0.00174	0.002998	0.002682	0.002918	0.003126	0.00254	0.002605	0.002048	0.002082	0.002137	0.004755	0.00482	0.005042
574	0.002486	0.001818	0.001664	0.002547	0.002522	0.00257	0.002947	0.002476	0.002578	0.001778	0.002015	0.002292	0.004044	0.00422	0.004673
576	0.002343	0.001677	0.001501	0.002387	0.0024	0.002462	0.002916	0.002295	0.002462	0.001709	0.001979	0.002259	0.004334	0.004073	0.004331
578	0.002196	0.00168	0.001476	0.002601	0.00235	0.002211	0.002396	0.002339	0.002618	0.001795	0.001818	0.001925	0.003504	0.004037	0.004426
580	0.002241	0.001649	0.001509	0.002381	0.002264	0.0027	0.002521	0.002414	0.002358	0.001712	0.001937	0.001689	0.003575	0.003817	0.004062
582	0.002228	0.001498	0.001494	0.002356	0.002298	0.002093	0.002402	0.002221	0.002072	0.001706	0.001666	0.001775	0.003767	0.003769	0.003613
584	0.002027	0.001649	0.001292	0.002472	0.002284	0.002029	0.002343	0.001903	0.002312	0.001531	0.001521	0.001608	0.003429	0.003246	0.003728
586	0.001845	0.001508	0.001353	0.002204	0.001935	0.002066	0.00232	0.001987	0.002129	0.00138	0.001505	0.0016	0.003333	0.003622	0.003091
588	0.001851	0.00138	0.001474	0.002256	0.002033	0.001713	0.002291	0.001945	0.002009	0.001508	0.001528	0.001451	0.003055	0.003522	0.003514
590	0.001744	0.001348	0.001221	0.002167	0.00185	0.00177	0.002029	0.00191	0.002143	0.001251	0.001437	0.001505	0.003145	0.003543	0.00339
592	0.001778	0.001312	0.001272	0.002171	0.001837	0.001448	0.002082	0.001667	0.001909	0.001429	0.001368	0.001548	0.003079	0.002997	0.003338
594	0.001548	0.001239	0.001151	0.00187	0.001598	0.001543	0.001902	0.001658	0.00171	0.001497	0.001289	0.00144	0.002985	0.002823	0.003241
596	0.001711	0.001193	0.001168	0.001798	0.001667	0.001896	0.001915	0.001495	0.001766	0.001323	0.001454	0.001234	0.003087	0.002757	0.003364
598	0.001629	0.001306	0.001144	0.001836	0.001711	0.00184	0.00208	0.00147	0.001764	0.001192	0.001326	0.001319	0.002966	0.002758	0.003422
600	0.001637	0.001263	0.001061	0.001839	0.001523	0.001986	0.001649	0.001636	0.001761	0.00129	0.001218	0.0014	0.003158	0.003242	0.003487
602	0.001537	0.001367	0.001145	0.0017	0.0016	0.001597	0.001935	0.00166	0.001856	0.001142	0.001335	0.001413	0.003176	0.003115	0.002954
604	0.001643	0.00139	0.001201	0.001854	0.001882	0.00177	0.001981	0.00143	0.00204	0.0013	0.001144	0.001543	0.003522	0.003299	0.003367
606	0.001804	0.001333	0.001378	0.002008	0.001962	0.002169	0.001965	0.001514	0.001777	0.001396	0.001347	0.001597	0.003325	0.003745	0.003639
608	0.001627	0.001628	0.001333	0.002471	0.002082	0.002193	0.002311	0.001732	0.001776	0.00173	0.001625	0.001682	0.004444	0.004521	0.004449
610	0.002171	0.001991	0.001713	0.003025	0.002767	0.002456	0.00242	0.001509	0.002365	0.001907	0.001958	0.001698	0.00566	0.004856	0.004407
612	0.002434	0.002429	0.002019	0.003002	0.002991	0.003258	0.00268	0.002148	0.002926	0.002287	0.002168	0.002401	0.007165	0.00665	0.006211
614	0.003264	0.002945	0.002622	0.004316	0.00369	0.003704	0.003712	0.002424	0.002822	0.002831	0.002781	0.002819	0.009132	0.00846	0.00849
616	0.00414	0.00398	0.003856	0.005759	0.00491	0.005184	0.005162	0.003224	0.004436	0.004099	0.003834	0.003572	0.013776	0.012288	0.011407
618	0.005632	0.005922	0.00531	0.00757	0.007021	0.006996	0.006603	0.003527	0.005423	0.00477	0.004955	0.005307	0.017702	0.016699	0.015669
620	0.007422	0.007631	0.00686	0.010063	0.009843	0.010189	0.00898	0.005095	0.007591	0.006546	0.006775	0.006555	0.023534	0.021296	0.022017
622	0.00913	0.010009	0.009233	0.012894	0.012783	0.012152	0.01101	0.006202	0.009647	0.009355	0.008328	0.008134	0.0328	0.028935	0.026737
624	0.011806	0.012468	0.011644	0.017545	0.015647	0.015991	0.014247	0.007567	0.011412	0.010614	0.010209	0.010735	0.041278	0.035053	0.034155
626	0.013597	0.015376	0.013589	0.019451	0.018578	0.018392	0.017023	0.009486	0.014189	0.013747	0.013029	0.013067	0.048774	0.04321	0.042377
628	0.015162	0.017555	0.016199	0.023922	0.022331	0.022025	0.020415	0.011313	0.016771	0.015971	0.015153	0.015478	0.055603	0.049599	0.049069
630	0.018359	0.01951	0.017738	0.027471	0.025083	0.02449	0.022053	0.011897	0.018737	0.017572	0.016138	0.017061	0.06378	0.056252	0.052035
632	0.019708	0.021573	0.019724	0.027942	0.026251	0.026404	0.024985	0.01267	0.019293	0.018977	0.017391	0.018553	0.06588	0.059705	0.057441
634	0.020527	0.021722	0.019684	0.030143	0.027802	0.027055	0.024331	0.013455	0.020482	0.018848	0.018243	0.01882	0.066569	0.061822	0.057788
636	0.019764	0.021343	0.019083	0.029541	0.02752	0.027494	0.024178	0.013477	0.020463	0.018623	0.018352	0.019063	0.066026	0.060383	0.054433
638	0.019311	0.020878	0.018497	0.027516	0.02541	0.025366	0.023285	0.012756	0.018741	0.018633	0.016976	0.017786	0.064073	0.05934	0.057741
640	0.017798	0.018707	0.016804	0.026129	0.02347	0.02437	0.022044	0.011637	0.018747	0.017493	0.015215	0.016691	0.057055	0.053828	0.052292
642	0.016073	0.017153	0.014585	0.022961	0.022465	0.021895	0.018849	0.010259	0.015779	0.015204	0.014621	0.015376	0.053818	0.048261	0.044772
644	0.014619	0.01536	0.013652	0.021085	0.019413	0.020189	0.017215	0.009633	0.014522	0.013939	0.013618	0.01365	0.046902	0.044791	0.04206
646	0.012525	0.013104	0.01283	0.018406	0.016871	0.017637	0.0151	0.008968	0.013639	0.01213	0.012158	0.011941	0.042397	0.040355	0.038321
648	0.011562	0.012097	0.010924	0.017086	0.014698	0.015637	0.013538	0.007652	0.01119	0.010547	0.010025	0.010077	0.036893	0.033131	0.033625
650	0.010824	0.010399	0.00967	0.014398	0.013088	0.012735	0.012042	0.006629	0.009464	0.008928	0.00883	0.008967	0.032201	0.030763	0.029512
652	0.008875	0.009554	0.008246	0.012321	0.011809	0.012099	0.010223	0.006131	0.008341	0.008052	0.008105	0.00807	0.027457	0.027293	0.027419
654	0.008681	0.0088	0.007952	0.010933	0.010254	0.011383	0.00977	0.005363	0.008213	0.007184	0.007718	0.007061	0.025232	0.024545	0.025514
656	0.007892	0.007729	0.007216	0.009612	0.008824	0.010035	0.008525	0.004747	0.007176	0.006647	0.006474	0.007002	0.022882	0.022966	0.021802
658	0.006423	0.006499	0.006438	0.009251	0.008985	0.009297	0.00839	0.004349	0.00726	0.006017	0.006625	0.006091	0.019641	0.019737	0.01977
660	0.006502	0.00633	0.005645	0.008379	0.007078	0.008902	0.006936	0.004133	0.006054	0.005674	0.00591	0.005757	0.019144	0.019656	0.018096
662	0.005971	0.006078	0.005561	0.007752	0.007304	0.008101	0.006572	0.00381	0.006107	0.005221	0.004967	0.005459	0.018829	0.017139	0.017428
664	0.005463	0.005302	0.004791	0.008228	0.008395	0.007618	0.006577	0.003995	0.005694	0.004924	0.005177	0.004991	0.017129	0.016564	0.016833
666	0.005545	0.004909	0.005237	0.007216	0.00685	0.007383	0.006906	0.004054	0.00551	0.004914	0.005084	0.004597	0.016271	0.017106	0.014872
668	0.005524	0.005253	0.004358	0.007251	0.006178	0.006943	0.005622	0.003799	0.005262	0.004734	0.004987	0.004632	0.015637	0.016598	0.014164
670	0.005435	0.004876	0.004779	0.007013	0.005663	0.007446	0.005852	0.003472	0.005277	0.004228	0.004376	0.004527	0.015064	0.01538	0.013996
672	0.004299	0.00509	0.004712	0.007706	0.006657	0.006171	0.005971	0.003426	0.005449	0.004612	0.004359	0.004727	0.015133	0.014307	0.014109
674	0.005021	0.004672	0.004065	0.007131	0.006855	0.006335	0.005901	0.002811	0.004223	0.004761	0.004997	0.004399	0.0144	0.01549	0.012771
676	0.004793	0.004855	0.004137	0.006832	0.00671	0.006818	0.006614	0.002869	0.004833	0.004765	0.003968	0.004227	0.016123	0.014995	0.014041
678	0.004375	0.004791	0.004509	0.006427	0.005847	0.006934	0.004934	0.003241	0.004312	0.004684	0.004871	0.004253	0.015291	0.015115	0.012947
680	0.004653	0.005332	0.004577	0.00711	0.00633	0.00725	0.0065	0.0035	0.004483	0.004373	0.004491	0.004509	0.015305	0.014429	0.012993
682	0.004594	0.004843	0.004617	0.007189	0.006545	0.007306	0.005651	0.003126	0.004755	0.004698	0.004609	0.00408	0.01702	0.014809	0.013706
684	0.004701	0.005117	0.004347	0.007729	0.006511	0.007152	0.00604	0.003378	0.00512	0.004494	0.003905	0.004693	0.016917	0.0155	0.013888
686	0.005199	0.005501	0.004248	0.007549	0.006624	0.006873	0.006589	0.00336	0.005177	0.005188	0.004085	0.004681	0.016309	0.014948	0.014138
688	0.005382	0.004811	0.004871	0.007104	0.007478	0.006901	0.005935	0.003117	0.0053	0.004113	0.004788	0.004516	0.015862	0.014434	0.014793
690	0.004883	0.005233	0.004677	0.00786	0.007523	0.00736	0.005935	0.004064	0.005665	0.004572	0.004366	0.004544	0.017595	0.0155	0.014171
692	0.005062	0.005468	0.004617	0.007897	0.007688	0.006666	0.006532	0.003287	0.005113	0.004906	0.004425	0.00518	0.016735	0.015076	0.01627
694	0.00489	0.005151	0.005005	0.007493	0.006753	0.00711	0.005896	0.003238	0.005548	0.00516	0.004817	0.004575	0.01576	0.015274	0.013961
696	0.005216	0.005412	0.00474	0.007325	0.006074	0.007309	0.006353	0.002916	0.005662	0.004896	0.004698	0.005167	0.016509	0.013794	0.012372
698	0.003832	0.005258	0.00412	0.006928	0.006296	0.00725	0.006361	0.003622	0.004181	0.004531	0.004305	0.004635	0.014931	0.014825	0.014748
700	0.004163	0.005088	0.004409	0.006507	0.005845	0.006984	0.005482	0.003083	0.004694	0.004505	0.004607	0.004352	0.01483	0.014569	0.013689
702	0.004313	0.003895	0.003945	0.00572	0.005932	0.005821	0.004861	0.002026	0.004988	0.004235	0.004031	0.004347	0.013152	0.012948	0.012764
704	0.004184	0.004069	0.004608	0.005058	0.005773	0.005831	0.005188	0.002599	0.004298	0.003621	0.003736	0.004528	0.013415	0.012562	0.011707
706	0.004242	0.003862	0.003664	0.004761	0.004942	0.005227	0.004808	0.002777	0.003495	0.00363	0.003555	0.003669	0.012989	0.010611	0.011855
708	0.003626	0.003577	0.003758	0.005498	0.005515	0.005645	0.004352	0.002705	0.003633	0.003555	0.003143	0.003433	0.012111	0.010991	0.009853
710	0.003133	0.003224	0.003049	0.00442	0.004722	0.004713	0.004763	0.002881	0.003417	0.003365	0.002866	0.00337	0.011528	0.011331	0.0098
712	0.003169	0.003145	0.003155	0.004096	0.00464	0.005014	0.00411	0.00207	0.003552	0.003232	0.003563	0.003135	0.010343	0.009657	0.009684
714	0.002422	0.00282	0.00234	0.004916	0.003713	0.003999	0.003725	0.002287	0.003033	0.002594	0.003025	0.002902	0.007487	0.009712	0.007839
716	0.003037	0.002701	0.002765	0.003829	0.003319	0.00455	0.004323	0.002082	0.002851	0.002873	0.003003	0.002328	0.009007	0.007815	0.007917
718	0.002521	0.002269	0.002446	0.002877	0.002761	0.003618	0.003139	0.001516	0.002303	0.002534	0.002655	0.002425	0.007416	0.007397	0.005854
720	0.002802	0.002498	0.001955	0.003164	0.004305	0.003148	0.003105	0.001522	0.002814	0.001763	0.002961	0.001979	0.006986	0.006598	0.006451
722	0.002193	0.002136	0.002015	0.003252	0.002973	0.002776	0.002775	0.001488	0.001971	0.001794	0.002319	0.002268	0.00561	0.005696	0.005988
724	0.00219	0.00197	0.00183	0.002878	0.002615	0.003224	0.002106	0.00126	0.00228	0.001809	0.002194	0.0017	0.005492	0.00576	0.005253
726	0.002252	0.001964	0.001448	0.002741	0.002252	0.002008	0.001914	0.000984	0.001988	0.001692	0.001185	0.00127	0.006306	0.006236	0.005483
728	0.002231	0.001819	0.001393	0.002772	0.002699	0.002875	0.002049	0.001216	0.001881	0.001492	0.001636	0.001758	0.004026	0.004934	0.003985
730	0.00158	0.001553	0.001625	0.002352	0.002569	0.00253	0.001782	0.001172	0.001763	0.00123	0.001168	0.001913	0.004312	0.004447	0.004785
732	0.001498	0.001445	0.001636	0.002322	0.001936	0.001041	0.002701	0.001755	0.001432	0.00125	0.001415	0.001195	0.005081	0.004547	0.004813
734	0.001274	0.001628	0.001538	0.001875	0.00141	0.001914	0.002146	0.0012	0.001376	0.001398	0.001505	0.001617	0.004082	0.004006	0.005283
736	0.001565	0.001339	0.00134	0.001511	0.002122	0.00154	0.001691	0.000982	0.001166	0.001298	0.001004	0.00124	0.003811	0.004377	0.004473
738	0.001319	0.001284	0.001258	0.002467	0.001911	0.001826	0.001043	0.001311	0.002019	0.001629	0.001342	0.001024	0.003468	0.003829	0.004181
740	0.000966	0.001318	0.001193	0.002247	0.001857	0.001993	0.001559	0.001006	0.001455	0.001251	0.001475	0.001123	0.004194	0.004027	0.004242
742	0.001593	0.001037	0.001129	0.002028	0.001644	0.002083	0.001583	0.000505	0.001294	0.001231	0.001673	0.000655	0.003426	0.00384	0.004649
744	0.001598	0.00128	0.001608	0.002197	0.001066	0.00214	0.001343	0.001014	0.001159	0.001257	0.001002	0.000916	0.003693	0.003907	0.003993
746	0.001611	0.000991	0.001028	0.001621	0.001576	0.00154	0.002124	0.001328	0.000481	0.000832	0.001443	0.001267	0.003278	0.002255	0.003619
748	0.00142	0.001477	0.001052	0.001727	0.001889	0.001803	0.00154	0.001949	0.001255	0.000999	0.001188	0.001292	0.005574	0.001779	0.00333
750	0.001599	0.000982	0.001297	0.001768	0.001886	0.001586	0.001224	0.000942	0.001127	0.00073	0.000873	0.000664	0.003967	0.002721	0.002617

## Sheet: Fig 3c
	Sha			prt6-1 sha			proHRE2:MC-HRE2:YFP			proHRE2:MA-HRE2:YFP			proRAP2.3:MC-RAP2.3:GUS			proRAP2.3:MA-RAP2.3:GUS
Fluorescence at 636nm	0.143083	0.14878	0.172214	0.02988	0.020483	0.02662	0.164219	0.149303	0.143039	0.031807	0.034222	0.028274	0.157936	0.170299	0.140295	0.03161	0.03144	0.034553

## Sheet: Fig 3d (1)
	FLU			PORA			PORB
prt6-1	1	0.803691	0.651673	1	0.872914	2.433	1	1.08452	1.36195
Sha	0.096352	0.141228	0.157933	5.4016	5.36634	4.62751	2.4612	2.6982	2.14367
Sha prt6-1	0.391041	0.659724	0.388649	1.54408	1.18335	1.82038	1.06931	1.00849	1.18656

## Sheet: Fig 3d (2)
	FLU			PORA			PORB
Sha	1	1.46575	1.63913	1	0.993472	0.856692	1	1.09629	0.870984
Sha prt6-1	4.05849	6.84706	4.03366	0.285855	0.219075	0.337008	0.434465	0.409755	0.482104
proRAP2.3:MC-RAP2.3:GUS	0.782798	1.12694	1.20139	1.0618	1.0652	1.03554	0.932588	1.05984	1.56559
proRAP2.3:MA-RAP2.3:GUS	6.0846	6.42417	4.97263	0.514586	0.397941	0.712012	0.512445	0.438259	0.266101

## Sheet: Fig 3e (1)
Gene:	Col-0 no AB			Col-0 anti HA			Col-0 prt6 no Ab			Col-0 prt6 anti HA			Sha no AB			Sha anti HA			Sha prt6 no AB			Sha prt6 anti HA
FLU	1	1	1	8.40968	6.78357	9.84032	1	1	1	14.0252	13.6878	14.2339	1	1	1	1.39365	1.714	3.33389	1	1	1	13.5708	9.17301	15.367
PCO1	1	1	1	7.46765	5.42915	5.83939	1	1	1	17.646	12.3684	12.9649	1	1	1	1.48864	1.91601	1.86522	1	1	1	17.9735	13.6222	9.33671
PDC1	1	1	1	7.29488	6.49035	8.06029	1	1	1	17.0465	19.9924	15.5747	1	1	1	4.13948	2.96514	3.64485	1	1	1	15.5055	17.4924	15.5715
SUS4	1	1	1	2.79259	2.40867	2.27528	1	1	1	31.3732	26.0892	22.3258	1	1	1	1.06359	1.22688	1.05567	1	1	1	21.9776	18.4976	15.5433
ADH1	1	1	1	1.505	2.08536	2.34901	1	1	1	3.87379	3.68514	5.60193	1	1	1	1.23122	1.26514	1.34003	1	1	1	3.23354	6.87069	5.20682
ACT2	1	1	1	1.19403	0.734621	1.18212	1	1	1	1.06804	1.10546	0.692446	1	1	1	0.926494	0.919505	0.834323	1	1	1	1.08752	0.901003	0.823332

## Sheet: Fig 3e (2)
	Col-0 no AB			Col-0 anti HA			col-0 prt6 no Ab			Col-0 prt6 anti HA			Sha no AB			Sha anti HA			Sha prt6 no AB			Sha prt6 anti HA
FLU	1	1	1	12.3022	13.4436	12.5156	1	1	1	17.4539	15.9105	16.1952	1	1	1	9.10124	8.40931	10.3686	1	1	1	16.4829	18.9855	14.582
PCO1	1	1	1	9.47032	8.89814	10.8089	1	1	1	18.3051	15.2363	14.1609	1	1	1	8.26636	9.75804	8.5192	1	1	1	13.1405	15.8351	16.6119
PDC1	1	1	1	11.912	13.9804	13.7409	1	1	1	17.9211	16.7132	18.3934	1	1	1	14.7947	14.7853	15.9164	1	1	1	19.69	18.7181	20.5914
SUS4	1	1	1	9.43416	7.5535	7.47622	1	1	1	28.7566	30.3451	28.312	1	1	1	13.9834	10.426	12.1811	1	1	1	28.9877	35.1131	31.18
ADH1	1	1	1	7.60085	7.07704	5.51445	1	1	1	13.6003	13.6184	10.7428	1	1	1	8.453	7.36362	6.11847	1	1	1	16.5791	14.8597	12.2788
ACT2	1	1	1	1.02057	1.34722	0.78043	1	1	1	0.809913	1.01635	1.03766	1	1	1	0.795263	1.29017	1.08199	1	1	1	1.2734	0.772538	1.20511
