# Supplementary material for: An oxygen-sensing mechanism for angiosperm adaptation to altitude
Source: Nature. 2022 Jun 1;606(7914):565–9. doi: 10.1038/s41586-022-04740-y (PMC9200633; doi:10.1038/s41586-022-04740-y)
Supplement: Supplementary file 8 — Source Data Extended Data Fig. 1 [file 41586_2022_4740_MOESM8_ESM.xlsx]

## Sheet: S Fig 1b scans
	flu Dilutions:
wavelength (nm)	1000x			100x			10x			1x
550	-0.002225	-0.002205	-0.000197	0.000965	0.000363	-0.002535	-0.002699	1.79e-05	-0.001437	2.87e-05	0.00083	0.002442
552	-0.002762	-0.000593	-0.000942	0.004129	-0.001702	-0.002372	-0.002864	-0.001776	-0.000748	0.001245	-0.000401	0.00364
554	0.000252	-0.000919	0.002065	0.00032	0.001296	0.000701	0.000109	0.002409	0.001178	0.007886	0.003016	0.00365
556	0.001184	0.001467	0.000479	0.001856	-0.000768	-0.001057	-4.05e-05	0.002172	0.001646	0.001826	0.003951	0.004118
558	0.000975	0.000387	0.002126	0.00051	0.000622	-0.000705	-6.84e-06	0.000466	0.001737	0.002042	0.001372	0.001066
560	-0.000335	0.000995	-0.000945	-0.001301	-0.000169	-0.000861	0.000602	-0.00087	-0.001172	0.002247	0.000699	0.00202
562	0.001156	0.001325	-0.000351	-0.000932	0.000512	0.000262	-0.000588	4.69e-05	-0.001341	0.000671	0.003269	0.002275
564	-0.002039	-0.000902	-0.000326	-0.000991	-0.001391	-0.001543	8.05e-07	-0.001935	0.001124	0.001302	-0.001048	0.004203
566	-0.003078	-0.000395	0.000798	-0.001557	-0.00248	-0.001884	-0.001566	-0.001127	-0.003242	0.000328	0.00307	0.001002
568	0.00098	-0.001197	0.001856	0.000468	0.00069	-0.000417	-0.001555	0.001372	-6.9e-05	0.005182	0.004827	0.003006
570	0.000798	0.000588	-0.00024	0.000208	-0.000885	-0.00066	-9.83e-05	0.001795	4.07e-05	0.001817	0.00107	0.004736
572	0.001664	0.000689	0.001939	-0.000878	-0.000504	0.00016	0.000286	0.000896	-0.000124	0.002005	0.001495	0.002747
574	0.000391	0.000534	0.001929	-0.000655	0.001217	-0.00043	-0.00037	0.000776	-0.001069	0.00479	0.001648	0.003173
576	-0.000192	0.003283	-0.000853	8.95e-05	-0.001453	0.002154	-0.001582	-0.001884	0.000392	0.001982	0.000881	0.002356
578	0.00109	0.000603	0.000626	0.000807	-0.000132	-9.54e-05	0.000269	5.96e-05	0.000435	0.000593	0.001504	0.000552
580	0.000729	0.002089	8.07e-05	0.00044	0.001355	0.000325	0.000629	2.07e-05	0.001385	0.005255	0.002891	0.000509
582	0.000946	0.002232	-0.000332	0.001357	0.001213	0.002805	-0.00043	-0.000955	0.000402	0.001335	0.002458	0.001907
584	0.001809	0.002154	0.000159	0.00188	0.000411	0.000759	0.002639	0.002707	0.000444	0.003468	0.003401	0.002849
586	-0.00273	-0.003188	-0.00267	-0.002353	-0.002721	-0.003389	-0.002672	-2.07e-05	-0.004971	-0.002397	-0.001649	0.003162
588	0.000226	0.001442	0.000736	0.001302	0.001277	0.001267	0.000274	0.000694	-0.000129	0.005177	0.002011	0.004079
590	-0.000445	0.000322	0.000247	0.000375	-3e-05	-0.000414	0.000119	0.000529	0.000944	0.002926	0.001313	0.001323
592	-0.001803	-2.03e-05	-0.000639	-0.000352	-0.001437	-0.003059	-0.001052	-0.000768	-0.001866	0.001271	-0.00014	0.002582
594	0.002047	0.000358	0.001034	0.001039	8.82e-05	-0.000764	-0.000208	0.000345	0.002064	0.003345	0.004686	0.001535
596	0.000535	-0.001576	-0.001515	-4.03e-05	0.000896	-0.000911	-0.001697	0.000292	-0.00077	0.004	0.002284	0.003057
598	-0.00039	0.000581	-0.000703	0.001119	-0.000543	0.000388	-0.00097	-0.000902	-4.56e-06	0.005619	0.002149	0.002376
600	-0.001049	0.001796	-0.000101	5.95e-05	-0.00089	-0.000968	0.001231	-0.001785	-0.000702	0.004259	0.006834	0.007687
602	-0.001297	-0.001775	-0.002059	0.002772	-0.001131	-0.000671	0.002468	0.00095	0.001335	0.010216	0.01095	0.010743
604	-0.001581	-0.002144	-0.000652	-0.001147	-0.000185	-0.000573	0.00108	0.000433	-0.000166	0.014275	0.012981	0.020459
606	3.17e-05	-0.002522	0.001614	-0.001835	-0.002436	-0.002548	-0.000716	-0.000869	0.0013	0.015344	0.018069	0.02232
608	0.00227	0.00023	0.001374	0.002961	0.001301	0.001117	0.007411	0.005765	0.00631	0.025342	0.026382	0.028896
610	0.000628	-0.000795	-0.001162	0.002258	0.000566	-0.000807	0.00336	0.004611	0.006461	0.040009	0.039245	0.046187
612	-0.001329	-0.001885	0.002501	-0.001292	0.001141	0.000381	0.006211	0.004763	0.00647	0.050948	0.047388	0.063032
614	-0.002168	-0.000828	-0.001709	0.000404	0.001667	8.76e-05	0.00531	0.006303	0.012684	0.070395	0.071322	0.10759
616	0.001762	0.000209	0.001581	0.002422	0.001356	0.002655	0.008754	0.014354	0.018636	0.116309	0.129479	0.166094
618	0.000141	0.001408	0.001678	0.006222	0.00665	0.004317	0.023368	0.020346	0.037811	0.172874	0.167354	0.216359
620	0.001795	0.00013	-0.000445	0.005813	0.00956	0.008421	0.028714	0.032592	0.043714	0.249328	0.252181	0.317832
622	0.00084	0.000491	0.000294	0.009186	0.011702	0.007448	0.038471	0.038742	0.059085	0.326336	0.314806	0.410016
624	0.0038	0.003057	0.003242	0.008277	0.016765	0.011941	0.05697	0.051582	0.073715	0.43714	0.421387	0.576246
626	0.002341	0.004724	0.005281	0.015693	0.013558	0.017024	0.063886	0.069077	0.103496	0.547107	0.532218	0.722761
628	0.001785	0.002761	0.000961	0.017113	0.021115	0.019815	0.075217	0.067186	0.098789	0.643732	0.64401	0.895738
630	0.001136	0.002163	0.000524	0.013225	0.019041	0.019659	0.087602	0.073391	0.114547	0.752695	0.719158	1.0029
632	0.004893	0.004774	0.004825	0.025097	0.026083	0.02853	0.099958	0.094086	0.133917	0.826412	0.822206	1.11146
634	0.001665	0.005005	0.002034	0.018407	0.027973	0.023264	0.099978	0.100713	0.139991	0.881833	0.859289	1.17487
636	0.003074	0.007247	0.003252	0.025152	0.028316	0.026154	0.099088	0.09327	0.156162	0.899648	0.869328	1.16885
638	0.000466	0.001286	0.000322	0.022001	0.023147	0.02352	0.093251	0.092377	0.13572	0.857224	0.836037	1.14754
640	0.001332	0.005337	0.003985	0.018396	0.027693	0.018216	0.084641	0.080064	0.124816	0.812265	0.772502	1.09668
642	0.001704	0.002069	0.001717	0.025155	0.014441	0.021521	0.084818	0.083612	0.131808	0.709281	0.682092	0.94547
644	0.003473	0.002546	0.002361	0.015614	0.022196	0.018353	0.072106	0.076465	0.106472	0.661349	0.628215	0.886905
646	0.003702	0.00404	0.003312	0.016747	0.019313	0.016963	0.067052	0.056361	0.098622	0.570813	0.565886	0.776672
648	0.002488	0.00311	0.001589	0.011843	0.014486	0.015072	0.061665	0.055322	0.064384	0.510205	0.500315	0.657763
650	0.002475	0.00215	0.000861	0.011978	0.011101	0.012218	0.047627	0.047728	0.064061	0.409805	0.435666	0.580812
652	0.000447	0.00029	-0.000669	0.003627	0.013167	0.01057	0.036703	0.037261	0.070134	0.372605	0.367584	0.475564
654	0.001166	0.001361	-0.000773	0.006568	0.010611	0.007339	0.034316	0.037306	0.060379	0.337261	0.33276	0.426276
656	0.002826	0.00466	0.003649	0.005317	0.007995	0.010094	0.03597	0.039548	0.048602	0.294354	0.28717	0.369975
658	0.000872	0.001423	0.002539	0.008065	0.008624	0.004999	0.026026	0.030036	0.035704	0.265293	0.264261	0.338963
660	-0.001677	0.001468	-0.002274	0.00255	0.007771	0.004922	0.023144	0.027428	0.041568	0.250071	0.253645	0.319927
662	1.68e-06	0.000842	-0.00082	0.004383	0.008614	0.004761	0.027801	0.032249	0.038161	0.23566	0.229279	0.313364
664	0.000923	-0.000363	0.00267	0.004957	0.00772	0.005898	0.028306	0.026987	0.045555	0.22606	0.22098	0.291875
666	0.001648	0.001109	0.000577	0.00816	0.006409	0.004155	0.019421	0.027102	0.040372	0.216218	0.215903	0.3146
668	-0.000459	0.002495	0.002307	0.002205	0.010915	0.003513	0.026814	0.024233	0.036868	0.233655	0.225421	0.304075
670	0.002354	0.008299	0.001126	0.005189	0.007539	0.006532	0.021451	0.019197	0.039802	0.240284	0.223745	0.299431
672	0.001201	0.005165	-0.001006	0.004166	0.004972	0.00798	0.021643	0.026286	0.034326	0.206812	0.216946	0.29422
674	0.002221	0.004476	-0.00022	0.006966	0.00385	0.004467	0.027979	0.032298	0.032886	0.255274	0.239073	0.316898
676	0.002744	0.001739	0.000535	0.002637	0.00522	0.004448	0.028182	0.027161	0.032859	0.228342	0.224352	0.296661
678	0.001783	0.001609	0.00144	0.006449	0.005014	0.007182	0.027421	0.027795	0.037995	0.235793	0.249073	0.302104
680	-0.001072	6.63e-05	0.000299	0.007208	0.00835	0.005903	0.037965	0.02449	0.033945	0.214126	0.218129	0.307533
682	0.000663	0.002491	0.000826	0.006072	0.004066	0.007587	0.024223	0.020886	0.046227	0.235692	0.258652	0.337053
684	0.002616	-0.000875	0.001928	0.008527	0.006387	0.006907	0.027346	0.031722	0.035062	0.216846	0.233038	0.324462
686	0.002161	0.000215	0.000455	0.004669	0.007398	0.019237	0.029335	0.026619	0.039534	0.249345	0.21701	0.289683
688	-0.001301	-0.001226	0.000534	0.005316	0.004219	0.008057	0.021241	0.025364	0.035701	0.237279	0.218627	0.365516
690	-0.002219	-0.001638	-0.000771	0.004522	0.002894	0.007693	0.030776	0.026733	0.039228	0.22405	0.248933	0.329329
692	-0.00011	0.005189	-0.00027	0.004263	0.010636	0.006547	0.027937	0.022098	0.038583	0.231837	0.215902	0.318905
694	0.003556	0.00107	-0.000699	0.002236	0.00736	0.005673	0.030689	0.026625	0.034783	0.223833	0.234936	0.31354
696	-0.001777	0.001896	-0.000746	0.004069	0.010434	0.003517	0.028288	0.033576	0.044698	0.25848	0.256132	0.329301
698	0.001988	0.001086	0.001184	0.006755	0.008774	0.008009	0.02499	0.029898	0.033188	0.253291	0.236907	0.326772
700	-0.001419	-0.002184	-0.001872	0.002551	0.006685	0.004321	0.018034	0.018241	0.034234	0.221685	0.198911	0.270196
702	0.000536	0.000804	0.001164	0.009864	0.005737	0.014288	0.020072	0.018346	0.032673	0.200179	0.190994	0.282198
704	0.001082	0.001929	0.001428	0.005962	0.00558	0.012189	0.025443	0.018307	0.032122	0.201107	0.190697	0.269655
706	0.000359	3.89e-05	0.00051	0.004108	0.005417	0.006928	0.017862	0.014741	0.022688	0.191859	0.183973	0.255417
708	-0.001608	0.008468	-0.001213	0.001754	0.008068	0.004106	0.012195	0.021695	0.036032	0.164076	0.171976	0.245052
710	0.003257	0.000882	0.00233	0.005548	0.005055	0.000838	0.01952	0.006115	0.018329	0.157459	0.150672	0.204904
712	-0.003277	-0.000964	-0.000829	0.002641	0.003194	0.004035	0.01322	0.014691	0.023983	0.141296	0.133603	0.188807
714	-0.000734	-6.54e-05	0.000829	0.006563	0.000858	0.004782	0.015018	0.012756	0.019293	0.135343	0.1269	0.198983
716	-0.000732	-0.001407	0.000292	0.000945	0.000224	-0.00392	0.006699	0.008681	0.014029	0.093563	0.110479	0.156286
718	-0.004333	-0.001789	-0.000667	0.001721	0.002827	0.001227	0.009443	0.009653	0.015027	0.097746	0.104454	0.128504
720	-0.004728	-8.82e-05	-0.001948	8.87e-05	0.003452	0.00181	0.007368	0.013845	0.011794	0.11079	0.104136	0.127709
722	-0.001764	1.28e-05	0.002801	0.000749	0.002959	9.83e-05	0.010264	0.00797	0.009407	0.076902	0.088217	0.103001
724	0.003683	0.000856	0.007724	0.006159	0.00588	0.0028	0.014085	0.015128	0.013117	0.061151	0.089119	0.111274
726	0.000331	1.31e-06	0.001673	0.003417	0.00111	0.004146	0.004394	0.00821	0.011201	0.070466	0.065129	0.089714
728	0.001184	0.012262	-0.000318	0.006919	0.00145	0.000471	0.005943	0.007752	0.015066	0.066521	0.061787	0.083434
730	-0.002367	-0.0033	-0.003763	-0.000919	-0.003499	2.77e-05	0.010063	0.004615	0.007957	0.074399	0.055979	0.088924
732	0.008371	0.002917	-6.33e-06	0.000824	0.003755	-0.000891	0.017328	0.021444	0.005192	0.059342	0.062617	0.083887
734	0.001717	0.000455	0.000996	0.001027	0.00281	0.007163	0.013296	0.005942	0.013716	0.06263	0.068393	0.068711
736	-0.00432	-0.011006	-0.010247	-0.006376	-0.009917	0.001969	0.000602	-0.002514	-0.000419	0.038152	0.051669	0.073519
738	0.001592	-0.000264	-0.000365	0.001736	0.002826	0.000526	0.014313	0.007938	0.005595	0.046749	0.072364	0.063214
740	0.001186	0.005781	0.006427	0.012809	0.005053	0.008135	0.021301	0.01067	0.011399	0.058513	0.051637	0.062074
742	0.001614	0.002563	-0.004486	-0.002591	-0.000639	-0.003372	0.01702	0.005598	0.003374	0.042742	0.041098	0.077141
744	0.000171	-0.003937	0.01068	0.004632	0.002673	0.00463	0.002064	0.014102	0.006204	0.047579	0.04698	0.062425
746	0.005207	-0.000716	0.001443	0.004357	0.004582	0.000812	0.008497	0.002739	0.005216	0.050411	0.044564	0.062525
748	-7.1e-05	0.002041	0.002218	-0.002269	-0.000748	-0.004337	0.001012	0.003816	0.004123	0.031838	0.040643	0.067193
750	0.00273	-0.002248	-0.00222	0.003079	0.000608	0.002828	0.003435	0.010085	0.010719	0.040297	0.035005	0.06284

## Sheet: S Fig 1b 636 values
Dilution	Fluorescence at 636nm
0.001	0.003074	0.007247	0.003252
0.01	0.025152	0.028316	0.026154
0.1	0.099088	0.09327	0.156162
0.1667	0.247011	0.213165	0.267469
0.25	0.334608	0.302688	0.357683
0.5	0.585815	0.546297	0.646838
1	0.899648	0.869328	1.16885

## Sheet: S Fig 1c
Wavelength (nm)	21% O2 Col-0			21% O2 flu
550	0.0038865	0.00419346	0.00437556	0.00424358	0.00446485	0.00396646
552	0.0043295	0.00412668	0.00428196	0.00422221	0.00422183	0.00380644
554	0.00401778	0.00423275	0.00407984	0.00397817	0.00421072	0.00349709
556	0.00368634	0.00341751	0.00386098	0.0037741	0.0039189	0.00370309
558	0.00354465	0.00344658	0.00377379	0.00380644	0.00392543	0.0036546
560	0.00379515	0.00318207	0.00376284	0.00330738	0.00389207	0.00374173
562	0.00348384	0.00335208	0.00361256	0.00344854	0.00383522	0.00344407
564	0.00303633	0.00336639	0.00333862	0.00359613	0.0036446	0.00343494
566	0.00312429	0.00313974	0.0030148	0.00314158	0.00369785	0.00330973
568	0.00303204	0.00280893	0.00288372	0.00332776	0.00351165	0.00302912
570	0.00306212	0.00304545	0.0029388	0.00330287	0.00342783	0.00306206
572	0.00266301	0.00281516	0.00314809	0.00308111	0.00299614	0.00283916
574	0.00268151	0.00277547	0.00287253	0.00359823	0.00309097	0.00287376
576	0.00254102	0.0026055	0.00266371	0.00323907	0.00262777	0.00297676
578	0.00244816	0.00273747	0.00283485	0.00321375	0.00278101	0.00259864
580	0.00246137	0.00264852	0.00269015	0.00294459	0.00310192	0.00275188
582	0.0022287	0.00251082	0.00263671	0.00296608	0.00320233	0.00317463
584	0.00245878	0.00186721	0.00253533	0.00276329	0.00312915	0.00264317
586	0.00195021	0.00222023	0.00288545	0.00288801	0.00313636	0.00269553
588	0.00229077	0.00200814	0.00220491	0.00309925	0.00342367	0.00330776
590	0.0021888	0.00203308	0.00235164	0.00317868	0.00348114	0.00312875
592	0.0019854	0.00245327	0.00232254	0.00327648	0.00389269	0.00322303
594	0.00224648	0.00214389	0.00237393	0.00399683	0.00388795	0.00366708
596	0.00204198	0.00190482	0.00213036	0.00453212	0.00504299	0.00429846
598	0.00185841	0.00173861	0.00186346	0.0047553	0.00580014	0.00508962
600	0.00196656	0.00209985	0.00210675	0.00678057	0.00787006	0.00584648
602	0.00207719	0.00181805	0.00217557	0.00889642	0.0101578	0.00897201
604	0.00212685	0.00236345	0.00235409	0.0115894	0.013217	0.0109566
606	0.0025133	0.00247431	0.00296451	0.0156467	0.0176839	0.0134322
608	0.00304101	0.00279381	0.00292059	0.0208966	0.0240393	0.019875
610	0.0034821	0.00336114	0.0033127	0.0289978	0.0341416	0.0269418
612	0.00371797	0.0041191	0.0043626	0.0433689	0.0498417	0.0396877
614	0.00471704	0.00496366	0.00599331	0.0606552	0.072013	0.0569077
616	0.00694697	0.00712425	0.0077029	0.0919207	0.108039	0.0883202
618	0.0103206	0.0101342	0.0106352	0.13619	0.161341	0.126299
620	0.0122172	0.0121322	0.0150355	0.194669	0.226565	0.18296
622	0.0172768	0.0166879	0.0186714	0.257882	0.30191	0.244285
624	0.0205885	0.019561	0.0233269	0.343825	0.410499	0.323348
626	0.0274925	0.024599	0.0307469	0.435199	0.508162	0.410187
628	0.0326288	0.0292594	0.0352039	0.523242	0.618341	0.492184
630	0.0371898	0.0344664	0.0390114	0.601407	0.713444	0.562551
632	0.0385906	0.0363629	0.0425927	0.659946	0.778728	0.62061
634	0.0396459	0.0375183	0.04547	0.700413	0.823911	0.654392
636	0.0387139	0.0377779	0.0438021	0.707958	0.825867	0.650934
638	0.0370552	0.0356773	0.0420021	0.677716	0.797813	0.629125
640	0.0351997	0.0319388	0.0387191	0.63402	0.748378	0.590273
642	0.0312475	0.0305847	0.0353259	0.577507	0.672533	0.533451
644	0.029194	0.027022	0.0307953	0.512212	0.609459	0.477104
646	0.0256336	0.0238712	0.0252436	0.448171	0.52698	0.416022
648	0.0232756	0.0197369	0.0237787	0.386559	0.457416	0.358868
650	0.0184325	0.0172422	0.021	0.33215	0.387223	0.299995
652	0.0160614	0.0145086	0.0172143	0.281472	0.333796	0.261305
654	0.013658	0.0134733	0.0152371	0.244837	0.290244	0.225282
656	0.0115904	0.0124712	0.0129204	0.216272	0.251147	0.195677
658	0.010932	0.0107285	0.0125092	0.190315	0.222042	0.173118
660	0.0102631	0.00961938	0.0108791	0.169799	0.200719	0.153147
662	0.00930076	0.00879231	0.0105996	0.155283	0.180674	0.143608
664	0.00909432	0.00751885	0.0106783	0.147726	0.171959	0.136042
666	0.00959621	0.00793377	0.00940602	0.144428	0.169354	0.134176
668	0.00936878	0.00864108	0.00858411	0.141912	0.165337	0.127548
670	0.00888433	0.00859892	0.0085309	0.141325	0.159841	0.130966
672	0.00931514	0.00864903	0.00961819	0.139331	0.164423	0.127034
674	0.00900165	0.00813596	0.00908251	0.139011	0.163561	0.129518
676	0.00938381	0.00752565	0.0102573	0.140919	0.163739	0.134083
678	0.00862506	0.00858576	0.0104503	0.149059	0.17117	0.133503
680	0.00919953	0.00815171	0.00940399	0.147066	0.175624	0.137714
682	0.00871653	0.00904179	0.0111324	0.150074	0.180031	0.142278
684	0.00790527	0.00848563	0.0107761	0.161828	0.186031	0.146791
686	0.0110463	0.00875975	0.0098382	0.157253	0.19308	0.149276
688	0.009774	0.0075972	0.0106576	0.165254	0.191952	0.154024
690	0.0102962	0.00968594	0.00995205	0.163394	0.195456	0.154307
692	0.00904692	0.00857766	0.0108205	0.170188	0.197523	0.155898
694	0.00892247	0.00922314	0.0109271	0.169897	0.198208	0.160164
696	0.00953883	0.0085136	0.0101638	0.170586	0.195264	0.153861
698	0.00850433	0.008577	0.00957981	0.162265	0.193277	0.147953
700	0.00844835	0.00879208	0.00844891	0.161621	0.183801	0.142266
702	0.00895732	0.00808038	0.00914349	0.148568	0.172534	0.135267
704	0.00750103	0.00691729	0.00752117	0.136314	0.167398	0.130106
706	0.00898914	0.00698101	0.00882981	0.133906	0.158895	0.119402
708	0.00613517	0.00804783	0.00771633	0.127153	0.150253	0.112709
710	0.00762429	0.00717642	0.00720961	0.114637	0.13733	0.10788
712	0.00635157	0.00495088	0.0064983	0.10464	0.123467	0.0972911
714	0.00604409	0.00507524	0.00643215	0.10069	0.112474	0.0913298
716	0.00632232	0.00460555	0.00533383	0.0838155	0.102878	0.0814846
718	0.00579562	0.00477021	0.00508023	0.077877	0.0962744	0.0711144
720	0.0044346	0.00405592	0.00467145	0.0672617	0.0801175	0.0623082
722	0.00329439	0.00398669	0.00499635	0.0625482	0.0734292	0.0602522
724	0.00353739	0.00360813	0.00329054	0.0574977	0.0635939	0.0519032
726	0.00340333	0.00324513	0.00415418	0.0509482	0.0625137	0.0491097
728	0.00374778	0.00307085	0.00381999	0.0481326	0.0550469	0.0423137
730	0.00316384	0.00267582	0.00512415	0.0439263	0.052777	0.0415281
732	0.00393327	0.00248949	0.00463338	0.0414138	0.0493619	0.0354442
734	0.00315601	0.00304146	0.00308961	0.0373455	0.0445798	0.0332948
736	0.00116151	0.00326583	0.00324257	0.0370276	0.0411322	0.0327619
738	0.00200397	0.00398221	0.00303791	0.033363	0.0385794	0.0303003
740	0.00276201	0.00280125	0.00235587	0.033638	0.0374934	0.0316267
742	0.003312	0.00256206	0.00328467	0.0305709	0.035733	0.0295422
744	0.00347436	0.00306129	0.00247903	0.029705	0.0340726	0.0279585
746	0.00286776	0.0024017	0.00357163	0.0308014	0.0343131	0.0267864
748	0.00336157	0.0019847	0.00306075	0.027969	0.0319897	0.0271511
750	0.00262272	0.00231813	0.00377811	0.0274708	0.0339932	0.0255765

## Sheet: S Fig 1d
Days in dark after chilling	Col-0			flu
2	0.041476	0.039713	0.050778	1.60521	1.41893	1.13456
3	0.048017	0.042226	0.047266	1.00133	1.28752	1.1189
4	0.035664	0.037166	0.032088	1.75594	1.65492	1.32398
5	0.042239	0.042586	0.03927	0.970753	1.28762	1.21742
6	0.0511	0.04631	0.043498	1.14329	1.13592	1.01825
7	0.037691	0.04683	0.039062	1.04693	1.06838	1.00076
