# Supplementary material for: An oxygen-sensing mechanism for angiosperm adaptation to altitude
Source: Nature. 2022 Jun 1;606(7914):565–9. doi: 10.1038/s41586-022-04740-y (PMC9200633; doi:10.1038/s41586-022-04740-y)
Supplement: Supplementary file 9 — Source Data Extended Data Fig. 2 [file 41586_2022_4740_MOESM9_ESM.xlsx]

## Sheet: S Fig 2a
Days in dark after chilling	Col-0			prt6-1			prt6 erfVII			erfVII
2	0.065372	0.068008	0.054648	0.011957	0.019447	0.019286	0.108699	0.16852	0.161734	0.122438	0.129247	0.125843
3	0.043221	0.04241	0.046018	0.010832	0.011297	0.009773	0.162796	0.151462	0.141458	0.138797	0.134183	0.13649
4	0.030072	0.032398	0.030925	0.011969	0.020596	0.019845	0.113	0.132248	0.139186	0.108318	0.113195	0.110756
5	0.034022	0.025862	0.042182	0.008045	0.012961	0.01187	0.064143	0.102711	0.09008	0.073694	0.075653	0.074673
6	0.027172	0.026642	0.025227	0.010609	0.010296	0.010821	0.080624	0.092388	0.090283	0.084895	0.086131	0.085513
7	0.022356	0.018458	0.022873	0.011773	0.012238	0.009591	0.111838	0.113446	0.101743	0.110545	0.10698	0.108762

## Sheet: S Fig 2b
	Fluorescence at 636 nm
Col-0	0.0350897	0.0397015	0.0412799
prt6-1	0.0201594	0.0257805	0.0195663
erfVII	0.056592	0.0513143	0.0424637
rap2.3	0.0518547	0.052353	0.0599911
hre2	0.0310359	0.025582	0.0387998
hre1	0.0286553	0.0328388	0.0301789
rap2.12	0.0280567	0.0238029	0.0266886
rap2.2	0.0229464	0.0327791	0.0385081

## Sheet: S Fig 2c
Wavelength (nm)	prt6-1			flu			prt6-1 flu
550	0.007522	0.003848	0.003632	0.005634	0.005159	0.005514	0.006377	0.006941	0.007039
552	0.00741	0.004284	0.003288	0.005723	0.005013	0.005317	0.006159	0.007006	0.007017
554	0.00662	0.003802	0.003262	0.005103	0.004808	0.004912	0.006408	0.005996	0.006485
556	0.006432	0.003445	0.00318	0.004925	0.004191	0.004907	0.006497	0.006471	0.006528
558	0.006313	0.003516	0.002788	0.004897	0.004739	0.004938	0.005492	0.006179	0.006033
560	0.005442	0.003739	0.003459	0.004441	0.004276	0.00501	0.006254	0.005875	0.005948
562	0.005626	0.003436	0.002948	0.004598	0.004751	0.004535	0.004866	0.005543	0.006185
564	0.005466	0.003157	0.00285	0.004012	0.004216	0.004447	0.005122	0.004941	0.005686
566	0.005267	0.003073	0.002547	0.003889	0.004333	0.004378	0.004624	0.005121	0.005559
568	0.005267	0.002936	0.002291	0.00431	0.004017	0.003774	0.004901	0.005325	0.005583
570	0.005241	0.002794	0.002482	0.00402	0.003679	0.003621	0.004499	0.004639	0.005505
572	0.004516	0.003031	0.002516	0.004434	0.003565	0.003693	0.004757	0.004207	0.004829
574	0.004571	0.002675	0.002188	0.003911	0.003972	0.003936	0.00462	0.004323	0.004602
576	0.004382	0.002712	0.002594	0.00344	0.003159	0.003531	0.005134	0.004727	0.004591
578	0.004277	0.002448	0.002391	0.003889	0.003548	0.003433	0.004287	0.004017	0.004472
580	0.004005	0.00198	0.002035	0.003501	0.003416	0.003343	0.004138	0.003891	0.004917
582	0.003161	0.002123	0.002432	0.004	0.003387	0.003907	0.003911	0.00455	0.004875
584	0.003537	0.002255	0.001951	0.003298	0.003773	0.003264	0.003866	0.004154	0.00456
586	0.003176	0.002402	0.00236	0.003703	0.003402	0.003901	0.004121	0.004369	0.004808
588	0.003769	0.002109	0.00203	0.003242	0.003253	0.004054	0.004149	0.004653	0.004443
590	0.003592	0.002136	0.001809	0.003367	0.003405	0.003588	0.004416	0.004502	0.004516
592	0.002869	0.001704	0.001803	0.00426	0.003165	0.004124	0.005639	0.004578	0.004967
594	0.002801	0.001831	0.001588	0.003791	0.004136	0.004243	0.00513	0.005693	0.006545
596	0.002703	0.001755	0.001315	0.005258	0.004157	0.005149	0.005889	0.006031	0.006987
598	0.002031	0.001802	0.001743	0.006255	0.004655	0.005715	0.00678	0.007305	0.007277
600	0.002409	0.001471	0.001275	0.007357	0.006029	0.007498	0.008131	0.008722	0.00868
602	0.002485	0.001284	0.001593	0.009864	0.008128	0.010155	0.010367	0.011477	0.012368
604	0.002988	0.001728	0.001599	0.012549	0.010611	0.012563	0.013745	0.015637	0.015603
606	0.003044	0.001707	0.001323	0.016564	0.014056	0.016387	0.018844	0.019419	0.01956
608	0.002438	0.001778	0.001439	0.023667	0.019494	0.023425	0.025082	0.026966	0.027283
610	0.003374	0.002151	0.002124	0.03283	0.027238	0.033483	0.035372	0.038931	0.038664
612	0.002975	0.002828	0.002316	0.046481	0.037834	0.048551	0.051803	0.053901	0.055512
614	0.004031	0.002939	0.003135	0.066529	0.05256	0.069183	0.069065	0.074387	0.078706
616	0.00432	0.003909	0.003509	0.10417	0.082867	0.10668	0.107762	0.117035	0.116889
618	0.005875	0.00534	0.005006	0.149052	0.121332	0.15269	0.156529	0.170112	0.169448
620	0.007298	0.006685	0.006137	0.213009	0.172625	0.217749	0.221248	0.239055	0.242564
622	0.00996	0.00866	0.007971	0.283306	0.231313	0.292808	0.296703	0.317868	0.3307
624	0.012172	0.011612	0.010339	0.382004	0.303901	0.392362	0.395809	0.426051	0.439344
626	0.015505	0.013514	0.0127	0.490868	0.396744	0.498518	0.50331	0.548018	0.563045
628	0.019085	0.016473	0.01523	0.600363	0.482657	0.608048	0.616069	0.666902	0.692887
630	0.021974	0.018769	0.016697	0.70553	0.562651	0.72115	0.729384	0.786721	0.808111
632	0.022547	0.021709	0.019534	0.784948	0.629483	0.794055	0.809839	0.876206	0.905408
634	0.022842	0.023127	0.021246	0.839546	0.684714	0.862789	0.880266	0.962093	0.986643
636	0.025778	0.023369	0.020958	0.872993	0.701728	0.888483	0.909709	0.99252	1.02138
638	0.025199	0.023543	0.020929	0.865278	0.689942	0.879444	0.897973	0.98798	1.01714
640	0.023354	0.021329	0.019719	0.824258	0.659384	0.839432	0.867487	0.952189	0.983324
642	0.022861	0.020509	0.01885	0.7572	0.610988	0.778173	0.810095	0.891535	0.922377
644	0.019681	0.018844	0.017615	0.701323	0.563854	0.718263	0.745729	0.822052	0.852266
646	0.01848	0.019127	0.015854	0.622012	0.496466	0.638028	0.677677	0.740925	0.771167
648	0.016039	0.014338	0.014755	0.541163	0.44337	0.563101	0.585334	0.652949	0.668622
650	0.014152	0.013709	0.012988	0.473712	0.371471	0.490574	0.512559	0.558682	0.59128
652	0.012905	0.012953	0.01085	0.404222	0.326028	0.422408	0.443792	0.482517	0.514613
654	0.012693	0.011876	0.011217	0.359946	0.289389	0.371831	0.39897	0.437157	0.45616
656	0.012408	0.01129	0.008913	0.314107	0.250794	0.329531	0.352328	0.38598	0.404442
658	0.010695	0.010066	0.009402	0.280209	0.226528	0.288158	0.308902	0.337529	0.352949
660	0.010543	0.009193	0.008183	0.254507	0.202998	0.258037	0.279146	0.302364	0.319455
662	0.009519	0.008876	0.007967	0.228339	0.189339	0.23723	0.254016	0.278063	0.29274
664	0.009719	0.008859	0.007851	0.217231	0.17501	0.226099	0.238808	0.259042	0.280602
666	0.009452	0.009152	0.007115	0.208394	0.171824	0.223018	0.229748	0.247793	0.264689
668	0.009635	0.009216	0.007586	0.200745	0.161561	0.206737	0.217912	0.242428	0.252718
670	0.009814	0.008546	0.007906	0.203416	0.159295	0.200622	0.214249	0.234504	0.24447
672	0.009481	0.00871	0.00761	0.196834	0.158828	0.203015	0.206826	0.234634	0.240798
674	0.009163	0.008517	0.007211	0.193211	0.158075	0.201758	0.209406	0.230944	0.23629
676	0.00861	0.008231	0.008211	0.195744	0.156159	0.205226	0.208599	0.229216	0.242662
678	0.008316	0.009072	0.008719	0.199074	0.162631	0.209483	0.216665	0.23171	0.244189
680	0.008542	0.008881	0.007206	0.202834	0.162239	0.204488	0.210766	0.238513	0.241458
682	0.007957	0.007756	0.006962	0.198344	0.164349	0.210398	0.216475	0.239734	0.247832
684	0.00795	0.007498	0.007066	0.20785	0.167539	0.215327	0.223431	0.24933	0.253416
686	0.007106	0.007052	0.006413	0.210372	0.164954	0.217975	0.233911	0.251959	0.256237
688	0.007468	0.007141	0.006847	0.221169	0.173427	0.223528	0.231603	0.246399	0.260684
690	0.008775	0.007425	0.006198	0.218446	0.176739	0.223026	0.236486	0.252577	0.26091
692	0.008039	0.006661	0.007196	0.22502	0.183954	0.230373	0.23656	0.252756	0.278191
694	0.0067	0.006596	0.005764	0.221145	0.181756	0.230894	0.245235	0.257645	0.271419
696	0.007103	0.006192	0.006911	0.221313	0.178528	0.229309	0.231386	0.253574	0.26894
698	0.007302	0.006652	0.006599	0.218158	0.171	0.219306	0.225086	0.247625	0.248899
700	0.006879	0.00664	0.006259	0.204879	0.168223	0.21637	0.222273	0.250163	0.248717
702	0.006075	0.005672	0.005611	0.198847	0.163087	0.209396	0.209132	0.236592	0.241949
704	0.006412	0.006275	0.004544	0.192273	0.151239	0.199388	0.212038	0.223015	0.240761
706	0.004718	0.006118	0.006503	0.182491	0.149201	0.191938	0.19915	0.217373	0.232002
708	0.006276	0.004833	0.00424	0.175644	0.140589	0.177227	0.187928	0.205678	0.217681
710	0.00742	0.005352	0.004956	0.169624	0.13183	0.173972	0.17619	0.193663	0.200107
712	0.00672	0.004905	0.004114	0.153323	0.122491	0.152117	0.170467	0.18364	0.189872
714	0.006044	0.003912	0.004285	0.134728	0.113004	0.147526	0.152864	0.16122	0.176525
716	0.004122	0.004472	0.005051	0.126816	0.099576	0.134392	0.144823	0.149145	0.153867
718	0.004739	0.004243	0.003535	0.115063	0.091579	0.119028	0.124982	0.13511	0.148146
720	0.005085	0.004384	0.003712	0.10743	0.085821	0.108893	0.11764	0.12394	0.127767
722	0.002972	0.003065	0.003034	0.094865	0.076255	0.093842	0.103055	0.11177	0.117784
724	0.003938	0.003191	0.002819	0.089951	0.066667	0.090524	0.099931	0.104532	0.113083
726	0.001944	0.003156	0.003014	0.078259	0.064636	0.083164	0.088566	0.092202	0.100322
728	0.003003	0.003374	0.003067	0.074892	0.061199	0.077807	0.08374	0.092234	0.092741
730	0.003083	0.002976	0.002614	0.067514	0.055756	0.065786	0.070504	0.079793	0.080961
732	0.003029	0.001858	0.002625	0.062418	0.050832	0.067809	0.074444	0.075682	0.082085
734	0.004288	0.003103	0.00182	0.058846	0.049019	0.063277	0.065078	0.070163	0.075045
736	0.001345	0.002925	0.002128	0.053638	0.046412	0.056113	0.05919	0.068872	0.069383
738	0.002424	0.002163	0.002074	0.049792	0.044037	0.057996	0.057277	0.065838	0.067952
740	0.001861	0.002568	0.002391	0.04994	0.038266	0.051738	0.053206	0.063802	0.067555
742	0.002955	0.003161	0.002948	0.051855	0.039878	0.049034	0.056567	0.059234	0.063959
744	0.001779	0.002545	0.00245	0.048087	0.039532	0.050156	0.052547	0.058152	0.059606
746	0.001862	0.002437	0.002242	0.044647	0.036398	0.044691	0.045328	0.051388	0.055547
748	0.002803	0.003319	0.001795	0.043038	0.034131	0.048365	0.047801	0.049743	0.054362
750	0.001563	0.00142	0.001274	0.04365	0.032781	0.048034	0.046946	0.048871	0.055123

## Sheet: S Fig 2d
	PORA			PORB			HEMA1			CHL27			FLU			CHLM
Col-0	1	0.763535	0.790915	1	1.55946	0.89354	1	1.16658	0.621211	1	1.34121	0.955955	1	1.51007	0.873363	1	0.956012	1.46625
prt6	0.265198	0.212597	0.203629	0.386337	0.277659	0.236226	1.50869	0.952974	1.2914	0.583139	0.808684	0.445853	2.26113	2.80427	3.06986	0.818969	0.684741	0.750227
erfVII	1.56085	1.2507	1.26486	14.5763	12.7694	11.231	1.19718	0.967849	1.40043	6.0467	5.25609	4.00781	0.487204	0.492153	0.488387	8.51932	7.59436	5.36999
prt6 erfVII	1.44421	1.58265	1.58499	10.5188	11.7711	21.1825	1.29948	1.61659	1.56094	6.99922	4.78902	8.26523	0.297361	0.361613	0.335748	4.1579	3.67789	5.14893

## Sheet: S Fig 2e
oxygen (%)	Col-0 PORA			erfVII PORA			Col-0 PORB			erfVII PORB			Col-0 HEMA1			erfVII HEMA1			Col-0 CHL27			erfVII CHL27			Col-0 FLU			erfVII FLU			Col-0 CHLM			erfVII CHML
21	1	1.03907	1.00201	1	0.909636	0.614802	1	0.926061	1.12583	1	0.996925	1.26688	1	0.993942	0.913883	1	0.852909	0.759789	1	0.977223	0.981607	1	0.802425	0.729807	1	1.01349	0.731917	1	0.901168	0.820109	1	1.67793	1.32187	1	0.855847	0.725724
27	1.78451	1.98841	2.27263	0.966241	0.906305	0.810492	2.29096	2.23227	2.40122	2.20367	1.93875	2.12397	1.12647	1.10247	0.699185	0.872636	0.850547	0.777349	1.76853	1.5004	1.75494	0.773519	0.696603	0.611758	0.70066	0.473403	0.746375	0.935922	0.887744	0.755391	2.29607	1.97346	2.11908	0.980879	0.882541	0.726465
15	0.796843	0.718983	0.688077	1.21651	0.849959	1.14297	0.596211	0.543988	0.432905	1.33187	1.24648	1.12559	0.227962	0.206385	0.177778	0.392811	0.562965	0.755629	0.438501	0.278317	0.338865	0.980563	0.69222	0.801715	2.82702	2.21101	2.12673	1.1118	1.06474	0.837036	0.928015	0.791949	0.729487	1.19542	1.13404	1.32962
10	0.691482	0.702981	0.70363	0.886095	0.847534	0.864465	0.509906	0.459521	0.462923	1.19418	1.52537	1.36414	0.283313	0.210059	0.160092	0.44439	0.63983	0.617659	0.420075	0.397643	0.265027	0.638118	0.79323	1.14622	3.4202	2.94665	4.17478	0.996584	0.777051	1.07264	0.421576	0.387368	0.36257	1.1227	1.54118	1.54591
5	0.292141	0.379686	0.357922	0.83927	0.76688	0.803985	0.500851	0.42632	0.466259	1.36202	1.18267	1.19243	0.276628	0.274856	0.272001	0.877425	0.697931	0.749639	0.242363	0.425103	0.382737	0.976482	1.52357	1.18962	6.03974	6.01136	4.85311	1.35984	1.06125	1.1446	0.275825	0.344496	0.334105	1.12174	0.973553	1.09523
