# Supplementary material for: An oxygen-sensing mechanism for angiosperm adaptation to altitude
Source: Nature. 2022 Jun 1;606(7914):565–9. doi: 10.1038/s41586-022-04740-y (PMC9200633; doi:10.1038/s41586-022-04740-y)
Supplement: Supplementary file 10 — Source Data Extended Data Fig. 3 [file 41586_2022_4740_MOESM10_ESM.xlsx]

## Sheet: S Fig 3b (1)
ChIP CHLM gene regions	HRE2 No Ab			HRE2 anti HA			RAP2.3 NO Ab			RAP2.3 anti HA
ACT2	1	1	1	1.17441	1.02451	1.06341	1	1	1	0.758707	1.21406	0.928576
PCO1	1	1	1	7.58309	7.35144	5.9374	1	1	1	1.15817	1.25154	1.18235
CRU1	1	1	1	0.846202	1.32647	1.12434	1	1	1	5.05916	4.3188	5.36026
CHLM -5:186	1	1	1	3.10971	2.60298	2.82558	1	1	1	2.51028	2.77734	2.68464
CHLM 122:218	1	1	1	0.735925	1.01703	1.14511	1	1	1	0.921202	0.778582	1.04447
CHLM 696:802	1	1	1	1.09112	0.904293	0.718072	1	1	1	1.13397	0.926802	1.22953

## Sheet: S Fig 3b ChIP (2)
Gene region	relative enrichment; anti HA HRE2-3xHA
EF41a	0.207931	0.412683	0.077478
FLU	5.591	3.6365	5.01869
PCO1	5.3017	6.22758	2.13958
CHL27 -77:68	3.08844	2.01689	3.83957
CHL27 73:207	0.077307	0.014634	0.00038
PORA -65:52	0.034433	0.043953	0.458313
PORA 336:477	1.33908	0.657956	0.566512
PORA 387:501	0.015982	0.079775	0.006556
PORA 480:570	2.04253	1.07052	1.3122
PORA 550:635	4.39727	3.34719	3.67919
PORB -150:48	2.98769	3.35959	2.3057
PORB 571:674	3.48033	2.42381	1.05977
PORB 692:874	1.22172	3.71367	1.61124
PORB 1081:1127	1.67254	1.41961	0.590898
HEMA1 -276 : -76	0.327065	0.540947	0.029181
HEMA1 -10 : 141	0.235985	0.312526	0.694707
