# Supplementary material for: An oxygen-sensing mechanism for angiosperm adaptation to altitude
Source: Nature. 2022 Jun 1;606(7914):565–9. doi: 10.1038/s41586-022-04740-y (PMC9200633; doi:10.1038/s41586-022-04740-y)
Supplement: Supplementary file 11 — Source Data Extended Data Fig. 4 [file 41586_2022_4740_MOESM11_ESM.xlsx]

## Sheet: S Fig 4b
Accession	Altitude (masl)	Fluorescence at 636nm
LA1139	1500	0.212633	0.195223	0.214593
LA1427	1350	0.140773	0.142812	0.144444
LA1406	1200	0.108402	0.105142	0.100825
LA0531	8	0.023096	0.026411	0.023273
LA1448	5	0.077513	0.073818	0.070826
LA0932	4	0.059499	0.057263	0.05956

## Sheet: S Fig 4c
Accession	Altitude	Flourescence at 636nm
W639337	3196	0.483685	0.47492	0.458764
W639331	2385	0.49321	0.431713	0.398777
W639441	1957	0.21336	0.219283	0.209151
W639339	1849	0.091295	0.0923373	0.0885907
W639340	1709	0.36518	0.369349	0.354363
W639338	1574	0.0943367	0.086763	0.0884537
W639316	1301	0.267734	0.259414	0.257993
W639344	1156	0.0751963	0.0794787	0.0732773
W639324	1142	0.294156	0.280592	0.314971
W639336	1086	0.205809	0.206741	0.148634
W639311	1076	0.29613	0.284162	0.246495
W639312	1034	0.182	0.17018	0.13591
W639310	1007	0.243521	0.229964	0.228358
W639347	975	0.063621	0.0622543	0.0595583
W639323	872	0.162697	0.235748	0.261714
W639315	864	0.20902	0.233996	0.264228
W639410	710	0.109521	0.0964453	0.09087
W639309	513	0.159717	0.161635	0.14105
W639394	363	0.120645	0.1246	0.123327

## Sheet: S Fig 4d
Accession	Altitude	LT50 dark+submerged	LT50 dark control
Cvi-0	1200	4.03	6.57
Tanz-1	2635	4.55	4.55
Bay-0	400	5.42	9.43
Ler-1	0	5.76	8.4
Pu2-7	500	5.95	10.79
Ita-0	2000	6.07	7.88
Mt-0	100	6.14	9.87
Ra-0	400	6.19	7.88
Wei-0	628	6.35	8.86
Zdr-1	152	6.5	8.4
Ts-1	1	6.53	9.18
Shahdra	3400	6.64	8.4
Edi-0	100	6.84	9.48
Ull-23	30	6.91	10.69
LL-0	350	6.95	8.4
Kz-9	640	6.97	7.67
RmX-A180	190	7.06	6.78
Ct-1	100	7.14	9.47
Lz-0	400	7.15	9.47
Sorbo	648	7.33	11.38
Got-22	100	7.37	9.47
Oy-0	60	7.38	9.18
Est-1	100	7.46	9.66
Bur-0	10	7.48	9.48
Pro-0	318	7.52	8.4
Can-0	1260	7.53	9.66
Fei-0	185	7.56	9.25
Ms-0	100	7.57	8.86
RRS-10	220	7.59	11.07
Bor-4	55	7.59	9.66
Yo-0	1400	7.63	9.76
Zdr-6	500	7.64	8.4
Knox-10	217	7.68	9.43
Ag-0	100	7.69	8.46
Knox-18	220	7.7	9.43
Ga-0	100	7.72	8.86
NFA-10	70	7.73	9.48
Omo2-1	0	7.77	10.59
Fab-4	23	7.77	10.25
Tsu-1	1	7.8	9.87
Uod-7	400	7.86	8.89
Nok-3	0	7.9	10.25
Pna-10	220	7.94	11.83
Gy-0	100	8.04	12.13
Hr-10	70	8.04	11.31
Tamm-27	30	8.05	10.82
Bor-1	520	8.13	10.44
CIBC-17	70	8.18	8.4
Bil-7	210	8.19	8.4
Lp2-2	570	8.22	10.78
Ws-0	100	8.25	6.57
CS22491	200	8.26	15.71
Col-0	100	8.32	11.21
Hr-5	30	8.35	10.25
CIBC-5	70	8.37	9.43
Se-0	0	8.44	12.89
Mrk-0	200	8.45	10.57
Sq-8	80	8.47	11.43
Br-0	200	8.47	11.49
Wt-5	1	8.54	12.34
Eden-1	60	8.58	8.4
Ren-1	45	8.69	9.17
Van-0	1	8.7	12.3
Sq-1	80	8.74	15.11
Ts-5	1	8.75	12.26
Ren-11	45	8.76	14.14
An-1	1	8.87	13.93
Spr1-2	740	8.87	9.66
Omo2-3	0	8.91	12.45
Kas-1	1580	8.94	9.66
Gu-0	100	9.06	12.57
Tamm-2	30	9.12	10.17
Mz-0	400	9.16	11.93
Nd-1	200	9.23	11.31
Ei-2	400	9.34	11.31
Kondara	918	9.54	11.74
Got-7	100	9.62	10.86
Mr-0	1000	9.76	8.4
Lov-1	50	9.8	10.25
RMX-A02	190	9.83	11.07
Spr1-6	5	9.93	10.06
NFA-8	70	10.07	13.31
Ws-2	100	10.38	10.06
Kin-0	0	10.51	11.01
Lp2-6	570	10.73	8.4
C24	120	11.2	8.7
