# Supplementary material for: An oxygen-sensing mechanism for angiosperm adaptation to altitude
Source: Nature. 2022 Jun 1;606(7914):565–9. doi: 10.1038/s41586-022-04740-y (PMC9200633; doi:10.1038/s41586-022-04740-y)
Supplement: Supplementary file 12 — Source Data Extended Data Fig. 5 [file 41586_2022_4740_MOESM12_ESM.xlsx]

## Sheet: S Fig 5 ROS
Col 1 21% O2	Col 2 15% O2	erfVII 1 21% O2	erfVII 2 15% O2	prt6-1 21% O2	prt6-1 15% O2	prt6 erfVII 21% O2	prt6 erfVII 15% O2	flu 21% O2	flu prt6-1 21% O2	Sha prt6 21%	Sha 21% O2	Sha 15% O2	Bay 21% O2	Bay 15% O2	Bea 21% O2	Bea 15% O2	Pi 21% O2	Pi 15% O2	Sne 21% O2	Sne 15% O2
22.045	18.127	28.783	33.421	13.764	5.574	31.045	28.986	79.928	76.124	9.121	86.744	24.172	19.333	8.694	23.071	10.243	36.244	9.713	31.578	5.046
22.73	11.7	29.681	29.816	13.824	10.731	34.07	27.117	71.779	74.978	7.29	77.327	24.54	20.798	9.016	20.082	15.802	32.391	10.83	34.545	6.184
22.087	7.527	31.914	28.754	12.47	10.026	23.37	37.722	81.449	70.595	7.242	66	24.347	20.886	9.588	21.629	9.256	34.359	11.47	37.363	5.566
20.871	10.649	24.03	21.527	10.451	7.963	18.184	37.992	85.003	77.107	7.052	77.668	26.1	21.293	9.958	19.023	8.96	31.59	11.204	37.039	13.024
21.179	16.694	27.573	38.482	11.25	6.868	23.672	34.281	84.526	64.942	6.905	46.491	29.603	22.199	10.605	19.813	19.839	36.328	5.697	39.728	12.474
21.029	16.558	24.468	32.588	8.609	9.874	17.873	42.021	81.281	74.016	9.045	72.646	21.078	23.212	16.362	19.776	17.333	24.239	11.518	30.484	11.795
23.961	14.242	36.259	22.391	11.323	8.357	33.507	30.012	82.155	69.3	6.546	62.064	19.867	23.678	16.397	22.709	8.963	39.554	15.216	25.672	9.224
23.378	18.446	35.558	28.921	8.098	15.789	33.383	36.488	82.161	71.001	6.144	41.949	26.75	24.253	16.563	19.58	14.816	30.593	17.967	49.814	8.761
23.041	8.721	30.551	34.603	11.135	9.299	45.039	40.082	80.673		6.121	52.013	28.419	26.711	17.675	17	14.464	38.498	14.576	30.434	10.176
19.313	9.861	26.669	33.009	9.589	14.579	36.411	31.902	84.372		6.288	62.677	26.807	27.614	18.012	22.21	16.227	36.56	8.168	25.062
		41.702	32.342			28.716		85.555		7.917	61.007	25.539	30.858	18.269	20.415	15.633	38.868	19.821	42.692
		25.662	29.514			41.504				6.873	61.586		33.28	18.561			41.705
			36.515			31.525				6.813	53.639		33.44	19.288			26.659
						32.472				6.546	65.297		31.135	10.918			34.972
						28.467				7.069	61.644		16.731	9.57			45.589
						28.465				7.025	59.142			12.951
										8.216	69.949			14.363
										7.143	74.407
										7.043
										6.76

## Sheet: S Fig 5 Chl
Bay 21% O2	Bay 15% O2	Bea 21% O2	Bea 15% O2	Col-0 21% O2	Col-0 15% O2	Pi 21% O2	Pi 15% O2	Sha 21% O2	Sha 15% O2	Sne 21% O2	Sne 15% O2	erfVII 21% O2	erfVII 15% O2	prt6 21% O2	prt6 15% O2	prt6 erfVII 21% O2	prt6 erfVII 15% O2	Sha prt6 21%	flu 21% O2	prt6 flu 21%
11.696	11.868	11.909	12.123	20.44	22.695	9.097	16.445	7.194	22.559	12.709	17.101	16.397	9.172	13.354	11.979	13.576	16.478	6.821	11.905	6.956
11.827	11.995	11.808	13.241	22.594	23.883	11.03	16.31	13.723	21.1486	12.591	18.941	16.881	13.845	11.981	9.623	14.055	14.439	10.914	6.746	9.999
10.294	12.297	11.925	13.138	22.361	14.11	9.536	19.383	15.348	15.872	19.8	19.817	8.782	10.462	12.749	11.922	12.25	14.131	9.034	12.022	10.193
10.792	12.67	13.665	13.489	19.237	16.996	10.845	16.247	14.736	26.007	18.979	24.544	12.096	11.928	12.652	4.15	17.131	17.321	9.915	11.578	8.752
11.182	12.821	12.806	12.005	19.483	21.92	10.763	15.704	14.04	19.68	14.417	24.905	12.934	11.849	10.761	11.761	17.388	12.201	10.798	11.167	10.399
11.278	12.972	6.531	10.353	20.091	17.369	11.173	16.758	14.105	29.436	14.599	30.053	11.684	12.212	12.5	11.695	18.552	14.195	10.664	7.19	9.799
11.3	13.412	11.699	11.857	19.986	13.276	11.225	15.175	11.172	12.91	15.608	30.193	13	15.254	10.39	10.52	14.369	15.522	11.297	6.847	11.323
11.327	14.804	11.795	16.697	20.039	13.988	12.994	14.416	9.132	26.611	16.055		12.83	14.608	10.351	12.138	13.333	11.248	8.525	11.777	10.568
11.562	15.528	12.088	16.279	34.155	17.687	10.818	13.566	11.456	27.833	17.179		16.141	11.567	10.811	9.187	12.347	11.287	10.178	11.915	8.488
11.653	15.778	12.258	12.326	31.445	19.444	11.727	13.455	10.967				17.653	11.94	13.161	9.952	14.602	14.672	7.77	10.917	11.397
11.657	15.783	12.108	12.596			13.058		10.587				14.153	11.608			15.817	16.597	6.824	8.447	11.771
11.66	17.389					12.375						14.173	11.118			14.338	12.489	10.309
11.675	17.846					12.789							13.589			11.972		10.981
9.791	10.878					12.607										11.783		8.721
8.394	11.261															15.04		9.472
	12.069															13.065		10.413
	15.504																	10.48
																		10.079
																		9.031
																		8.841
