# Supplementary material for: An oxygen-sensing mechanism for angiosperm adaptation to altitude
Source: Nature. 2022 Jun 1;606(7914):565–9. doi: 10.1038/s41586-022-04740-y (PMC9200633; doi:10.1038/s41586-022-04740-y)
Supplement: Supplementary file 13 — Source Data Extended Data Fig. 6 [file 41586_2022_4740_MOESM13_ESM.xlsx]

## Sheet: S Fig 6
Accession	altitude (masl)	PORA 21% O2			PORB 21% O2			HEMA1 21% O2			CHL27 21% O2			PORA 15% O2			PORB 15% O2			HEMA1 15% O2			CHL27 15% O2			CHLM 21% O2			CHLM 15% O2
Col-0	100	1	1.0821	0.9559	1	0.72798	1.33053	1	1.04754	0.71637	1	0.892971	0.808509	0.6262	0.8179	0.6766	0.352334	0.38534	0.314201	0.488709	0.45508	0.45482	1.73594	1.79439	1.44497	1	1.12592	0.919498	0.52946	0.589117	0.906986
Bay0	400	3.0742	2.4005	2.4963	0.631648	0.473655	0.581453	0.364071	0.192153	0.143391	1.02406	0.728223	0.586415	0.7822	0.8204	0.7526	0.051958	0.067095	0.040811	0.251768	0.257535	0.266855	0.322101	0.270191	0.231535	2.99924	2.00094	2.3252	0.834667	0.892365	0.877349
Vaz-0	1670	5.5247	4.5391	7.5374	6.30207	6.6544	7.86592	0.479865	0.5065	0.767101	0.476411	0.615413	0.637396	0.5183	0.453	0.5558	0.27287	0.228057	0.180305	0.362993	0.314613	0.371365	0.140385	0.113385	0.119824	4.24601	4.68455	8.52175	0.629205	0.764457	0.690437
Sne	2662	5.0565	4.9771	5.0447	5.40248	4.53114	4.5377	0.440644	0.293389	0.649192	0.887963	0.80949	1.00818	0.9072	0.6531	0.9931	0.290425	0.264727	0.311318	0.347578	0.318735	0.460569	0.29317	0.27458	0.336246	4.28959	4.57038	4.40462	0.731389	0.779196	0.578744
Pi-2	2921	3.3774	4.0871	4.7398	5.63434	6.76043	6.05252	0.169418	0.205159	0.246554	0.280605	0.347468	0.33764	0.7545	0.9189	0.4866	0.091029	0.118355	0.069641	0.167953	0.165538	0.123479	0.329547	0.401322	0.238637	6.61323	7.13783	10.2461	0.422546	0.47181	0.248529
Sha	3400	8.9074	11.6691	12.4682	8.54452	9.59321	11.173	0.507471	0.607952	0.529513	2.68137	2.89726	2.31598	0.3183	0.3047	0.3648	0.085671	0.095158	0.089728	0.527724	0.488012	0.608769	0.638693	0.531092	0.623539	8.60482	9.94436	10.6757	0.572915	0.575549	0.578707
