# Supplementary material for: An oxygen-sensing mechanism for angiosperm adaptation to altitude
Source: Nature. 2022 Jun 1;606(7914):565–9. doi: 10.1038/s41586-022-04740-y (PMC9200633; doi:10.1038/s41586-022-04740-y)
Supplement: Supplementary file 14 — Source Data Extended Data Fig. 8 [file 41586_2022_4740_MOESM14_ESM.xlsx]

## Sheet: S Fig 8a
Wavelength(nm)	erfVII SB		erfVII ESPE		Sha SB		Sha ESPE
	Mean	SD	Mean	SD	Mean		Mean	SD
550	0.002492	8.62e-05	0.00328	0.000176	0.010838		0.002632	0.000309
552	0.002509	0.000169	0.003254	0.000239	0.011054		0.002613	0.000422
554	0.002457	7.83e-05	0.003166	0.000209	0.010491		0.00251	0.000298
556	0.002323	7.61e-05	0.003043	0.00018	0.01021		0.002416	0.000341
558	0.002309	0.00014	0.002981	0.00019	0.009713		0.002388	0.000302
560	0.00218	7.32e-05	0.002876	0.000165	0.009561		0.002228	0.000305
562	0.00216	0.000111	0.002753	0.0002	0.009475		0.002106	0.000267
564	0.002052	0.000112	0.002717	0.000165	0.008783		0.002115	0.000224
566	0.002	0.000115	0.002665	0.000185	0.008523		0.002096	0.000331
568	0.001916	8.75e-05	0.002515	0.000185	0.00835		0.002012	0.000289
570	0.001892	0.000126	0.002454	0.000115	0.008328		0.001946	0.000286
572	0.001808	5.24e-05	0.002322	0.000121	0.007896		0.001843	0.000215
574	0.001776	0.000119	0.00226	0.00017	0.007809		0.001786	0.000179
576	0.001665	0.000118	0.002207	0.00015	0.007376		0.001711	0.000183
578	0.001584	8.62e-05	0.002172	0.000205	0.007052		0.001692	0.000224
580	0.001525	6.78e-05	0.002023	0.00015	0.006576		0.00157	0.000188
582	0.001479	3.07e-05	0.001908	0.000161	0.006641		0.001561	0.000278
584	0.001424	9.08e-05	0.001864	0.000125	0.006316		0.001467	0.000213
586	0.001374	5.12e-05	0.001724	0.000107	0.006187		0.001467	0.000149
588	0.001322	7.53e-05	0.001768	5.28e-05	0.006187		0.001438	0.000157
590	0.001328	6.59e-05	0.001706	5.49e-05	0.005776		0.001438	0.000231
592	0.001357	0.000127	0.00168	0.000125	0.005862		0.001476	0.000155
594	0.001234	4.31e-05	0.001574	3.05e-05	0.005668		0.001532	0.000262
596	0.00129	5.82e-05	0.001645	9.27e-05	0.005905		0.001598	0.000288
598	0.001258	0.000114	0.001706	9.27e-05	0.006122		0.001796	0.000288
600	0.001362	7.46e-05	0.001688	9.51e-05	0.00649		0.002031	0.000297
602	0.00145	4.62e-05	0.001838	0.000145	0.006641		0.002501	0.000288
604	0.001616	0.000131	0.001961	0.000221	0.00809		0.00298	0.000329
606	0.001857	4.48e-05	0.002374	0.000228	0.009648		0.004052	0.000551
608	0.002236	0.000167	0.002814	6.64e-05	0.011616		0.005208	0.000708
610	0.002801	0.000202	0.003439	6.64e-05	0.014601		0.007257	0.000885
612	0.003613	0.000105	0.004415	0.00018	0.019425		0.010294	0.001303
614	0.004638	0.000307	0.005813	0.00018	0.025807		0.013734	0.001599
616	0.006378	0.000275	0.007809	0.000209	0.034005		0.019422	0.002564
618	0.008678	0.000365	0.010289	0.000349	0.04627		0.026369	0.003066
620	0.012614	0.000446	0.014502	0.000541	0.063295		0.03639	0.004009
622	0.017357	0.000632	0.018846	0.000534	0.081617		0.04738	0.005616
624	0.024431	0.001291	0.025618	0.001008	0.107078		0.062637	0.007933
626	0.032908	0.001475	0.032864	0.000839	0.134788		0.077161	0.008928
628	0.038649	0.001646	0.037701	0.001252	0.152548		0.08832	0.010869
630	0.044303	0.001945	0.04274	0.001412	0.170351		0.098633	0.011923
632	0.047683	0.002274	0.047058	0.001431	0.182724		0.104912	0.012557
634	0.049688	0.002512	0.049353	0.002473	0.19168		0.108522	0.012967
636	0.050474	0.002209	0.051262	0.002414	0.196157		0.109876	0.012169
638	0.049121	0.002877	0.051446	0.002034	0.189819		0.106877	0.012422
640	0.046608	0.002395	0.050488	0.001903	0.182962		0.101566	0.012296
642	0.043621	0.002519	0.04894	0.001905	0.175239		0.095446	0.011425
644	0.039793	0.001987	0.044367	0.002156	0.162628		0.085086	0.009213
646	0.03584	0.001588	0.040181	0.002175	0.141386		0.073194	0.008046
648	0.032597	0.001864	0.035749	0.00162	0.124859		0.06338	0.007736
650	0.029881	0.001529	0.031	0.001645	0.108808		0.054806	0.007032
652	0.027587	0.001165	0.028335	0.001491	0.100264		0.048705	0.005828
654	0.025683	0.001144	0.025794	0.000821	0.090897		0.042482	0.005424
656	0.02437	0.000945	0.024105	0.001076	0.086311		0.038411	0.004837
658	0.022719	0.00086	0.022962	0.00154	0.079324		0.035619	0.004547
660	0.022239	0.001544	0.022751	0.000873	0.075711		0.033279	0.004643
662	0.020603	0.001331	0.022443	0.001274	0.07264		0.030364	0.00348
664	0.020597	0.001155	0.022909	0.002049	0.06933		0.029387	0.003476
666	0.019662	0.001122	0.023358	0.002115	0.067253		0.028653	0.003528
668	0.01864	0.000869	0.024351	0.002247	0.061564		0.027535	0.003555
670	0.01818	0.000629	0.02524	0.002713	0.061045		0.027178	0.00318
672	0.01768	0.001065	0.025767	0.002753	0.062018		0.027356	0.004269
674	0.016905	0.000583	0.025626	0.002444	0.057497		0.026651	0.002694
676	0.016291	0.001226	0.026049	0.00252	0.057022		0.027187	0.003228
678	0.016998	0.000626	0.025618	0.002639	0.059379		0.028005	0.003442
680	0.015854	0.001324	0.025838	0.003765	0.057043		0.028136	0.002712
682	0.016477	0.001086	0.024606	0.003191	0.057108		0.028964	0.002234
684	0.015281	0.000491	0.023956	0.002997	0.057195		0.029208	0.003145
686	0.015601	0.000753	0.02276	0.002722	0.059098		0.030026	0.004393
688	0.015866	0.001316	0.021388	0.002523	0.056848		0.03012	0.003542
690	0.016242	0.001882	0.020825	0.002844	0.056459		0.030017	0.002969
692	0.01533	0.001025	0.021027	0.001902	0.056913		0.029528	0.002035
694	0.014734	0.000583	0.019963	0.002452	0.052306		0.029321	0.004781
696	0.015231	0.001735	0.0194	0.001127	0.057433		0.030411	0.004264
698	0.01421	0.001259	0.018116	0.000896	0.050337		0.028221	0.004087
700	0.013755	0.000901	0.017342	0.002316	0.056351		0.027093	0.00252

## Sheet: S Fig 8b
Accession	Altitude (masl)	PORA ESPE		PORA SB		PORB ESPE		PORB SB		CHLM ESPE		CHLM SB
		Mean	SD	Mean	SD	Mean	SD	Mean	SD	Mean	SD	Mean	SD
Col-0	100	1	0.222717	0.975814	0.0381115	1	0.185606	0.952142	0.0460243	1	0.137402	1	0.179909
Bay0	400
Etna-2a	1699	0.414885	0.0885701	3.45372	0.543047	0.483392	0.215705	3.04215	0.622696	0.591008	0.181942	1.48765	0.4348
Qar-8a	1160	0.184844	0.0440829	3.52322	0.324881	0.178468	0.0551122	5.81158	1.41584	0.402376	0.165064	5.17891	1.15505
Vaz-0	1670	0.744675	0.129851	5.88715	1.14227	0.307541	0.131674	8.09171	1.17256	0.351359	0.10366
Sne	2662
Pi	2921
Sha	3400	0.378562	0.0522311	7.69139	1.3325	0.164564	0.0516991	8.45044	2.28134	0.224793	0.112284	7.18892	0.595706

## Sheet: S Fig 8c
Oxygen (%)	PDC1 Col-0		PDC1 Sha		SUS4 Col-0		SUS4 Sha		ADH1 Col-0		ADH1 Sha		PGB1 Col-0		PGB1 Sha
	Mean	SD	Mean	SD	Mean	SD	Mean	SD	Mean	SD	Mean	SD	Mean	SD	Mean	SD
27	0.410578	0.064622	0.104419	0.029007	0.437457	0.019598	0.092005	0.016736	0.37365	0.033223	0.141833	0.01527	0.419106	0.0398776	0.135827	0.0230585
21	1	0.376224	0.336813	0.010871	1	0.213603	0.21491	0.035025	1	0.104708	0.795755	0.078034	1	0.069086	0.101722	0.0191379
15	1.86818	0.296426	10.0323	0.996294	2.16172	0.126521	26.1747	10.3959	2.96121	0.170749	37.8922	4.95836	5.33777	0.049634	15.7669	2.94195
10	8.01791	2.02903	35.9716	8.93565	3.46741	0.936088	106.456	23.9818	5.11142	1.26548	53.0981	16.0231	11.5617	1.68239	43.4499	4.75793
5	16.483	6.86073	85.0948	1.81367	5.81169	2.41681	137.315	15.7822	7.22877	3.02479	164.157	10.7424	34.1971	3.168	77.6038	11.398

## Sheet: S Fig 8d
Accession	altitude (masl)	PGB1 21% O2		PDC1 21% O2		ADH1 21% O2		PGB1 15% O2		PDC1 15% O2		ADH1 15% O2
		Mean	SD	Mean	SD	Mean	SD	Mean	SD	Mean	SD	Mean	SD
LA0407	70	1	0.0488418	1	0.197464	1	0.078078	1.57362	0.378502	1.15204	0.296641	1.00511	0.200046
LA4656	456	0.867311	0.152231	0.14412	0.0497305	0.735723	0.212061	1.4919	0.183432	1.14225	0.321075	0.609671	0.222018
LA2128	750	1.05886	0.195462	0.34446	0.0517269	0.582731	0.097952	2.79293	0.615509	1.40801	0.278055	0.855221	0.151896
LA2103	1600	0.544754	0.190971	0.115014	0.0431809	0.132264	0.0581484	2.74681	0.48315	1.80678	0.329862	3.27555	0.563272
LA1559	2200	0.767887	0.133106	0.545309	0.108596	0.553531	0.126792	2.79135	0.119127	2.03673	0.385898	1.68995	0.07004
LA1223	2200	1.1113	0.104606	0.43981	0.14242	1.19713	0.124154	7.70405	0.771156	1.87654	0.422729	3.41121	0.944241
LA1353	2650	0.928627	0.269407	0.293963	0.10449	0.264829	0.0782969	10.0432	1.54976	2.04545	0.450398	2.42618	0.306551
LA1928	2660	0.354159	0.0519648	0.314972	0.0521117	0.213567	0.0396566	18.9955	8.12806	4.62009	1.44725	3.03186	0.65789
LA2409	3000	0.379336	0.13073	0.0916769	0.0280503	0.0574245	0.0125481	21.3327	12.6635	3.07637	1.4059	2.99342	0.758462
