# Supplementary material for: An oxygen-sensing mechanism for angiosperm adaptation to altitude
Source: Nature. 2022 Jun 1;606(7914):565–9. doi: 10.1038/s41586-022-04740-y (PMC9200633; doi:10.1038/s41586-022-04740-y)
Supplement: Supplementary file 15 — Source Data Extended Data Fig. 9 [file 41586_2022_4740_MOESM15_ESM.xlsx]

## Sheet: S Fig 9a
Gene	prt6-1			Sha			Sha prt6-1 10-2
PDC1	1	0.912169	1.53581	0.011458	0.006879	0.013766	1.04572	0.802228	1.06612
ADH1	1	1.00527	1.47304	0.0002	9.48e-05	0.000178	1.11143	0.921962	1.24644
SUS4	1	0.708305	2.01158	0.002516	0.002397	0.001799	1.76505	0.888921	0.885589

## Sheet: S Fig 9b
Gene	Sha			pRAP2.3:MC-RAP2.3:GUS Sha			pRAP2.3:MA-RAP2.3:GUS Sha
PDC1	1	0.600305	1.20138	1.08071	0.811054	0.511229	3.76283	2.70749	3.75483
ADH1	1	0.474478	0.889122	0.870284	0.543338	0.610185	11.194	6.61579	9.88153
SUS4	1	0.952617	0.715156	1.19317	0.919219	0.698097	7.79698	6.85644	5.98979

## Sheet: S Fig 9 c
Gene	Col-0			Sha
PRT6	1	0.888996	1.66947	1.2353	1.16626	1.01166
ATE1	1	1.04748	0.812519	0.851145	1.03096	0.883822
PCO1	1	1.02927	0.924644	1.37313	1.46569	0.94121
PCO2	1	1.06726	0.978369	0.966705	0.904756	0.492313
PCO3	1	0.92131	0.735474	0.921309	1.07876	0.905253
PCO4	1	0.721914	0.396351	0.659631	0.699561	0.452268
PCO5	1	1.04723	0.705376	0.912593	1.15127	0.783313
