# Supplementary material for: An oxygen-sensing mechanism for angiosperm adaptation to altitude
Source: Nature. 2022 Jun 1;606(7914):565–9. doi: 10.1038/s41586-022-04740-y (PMC9200633; doi:10.1038/s41586-022-04740-y)
Supplement: Supplementary file 16 — Source Data Extended Data Fig. 10 [file 41586_2022_4740_MOESM16_ESM.xlsx]

## Sheet: S Fig 10
	Sha			erfVII			Sha x erfVII			erfVII x Sha
Fluorescence at 636nm	0.171461	0.160271	0.164591	0.065771	0.059199	0.061672	0.038411	0.03023	0.040186	0.029765	0.034263	0.03741
